# Supplementary material for: Potent Anti-Glioblastoma Effects of Next-Generation MNK Inhibitors
Source: Cancers (Basel). 2026 Jun 27;18(13):2086. doi: 10.3390/cancers18132086 (PMC13360561; doi:10.3390/cancers18132086)
Supplement: Supplementary file 1 [file cancers-18-02086-s001.zip]

Archive with 5 entries (5 files):
- Supplementary Figures revision.pdf
- Supplementary Table S1.xlsx
- Supplementary Table S2.xlsx
- Supplementary Table S3.xlsx
- Supplementary Table S4.xlsx
