# Supplementary material for: Potent Anti-Glioblastoma Effects of Next-Generation MNK Inhibitors
Source: Cancers (Basel). 2026 Jun 27;18(13):2086. doi: 10.3390/cancers18132086 (PMC13360561; doi:10.3390/cancers18132086)
Supplement: Supplementary file 1 [file cancers-18-02086-s001.zip › Supplementary Table S1.xlsx]

## Sheet: Supplementary Table 1-Reagents
Key Resources Table
Reagent/Resource	Reference or Source	Identifier or Catalog Number
Experimental Models
LN229	ATCC	CVCL_0393
U87	ATCC	CVCL_0022
GBM43	Charles D. James Northwestern University	CVCL_E5GD
83Mes	Ishiro Nacano University of Alabama at Birmingham
Recombinant RNA
ON-Targetplus SMARTpool non-targeting control siRNA	Horizon	D-001810-10-20
ON-Targetplus SMARTpool MKNK1 siRNA	Horizon	L-004879-00-0005
ON-Targetplus SMARTpool MKNK1 siRNA	Horizon	L-004908-00-0005
Antibodies
Rabbit anti-Phospho-eIF4E(Ser209)	Cell Signaling Technology	AB_331677
Rabbit anti-PARP	Cell Signaling Technology	AB_2160739
Rabbit anti-Cleaved Caspase-3 (Asp175)	Cell Signaling Technology	AB_2341188
Rabbit anti-Bax	Cell Signaling Technology	AB_10695870
Rabbit anti-Mnk1 (C4C1)	Cell Signaling Technology	AB_2235175
Mouse anti-eIF4E (P-2)	Santa Cruz Biotechnology	AB_627502
Rabbit anti-HSP90alpha/beta (H-114)	Santa Cruz Biotechnology	AB_2121235
Anti-Rabbit IgG, HRP-linked Antibody	Cell Signaling Technology	AB_2099233
Goat anti-Mouse IgG (H+L)-HRP Conjugate	Bio-Rad	AB_11125547
Oligonucleotides and other sequence-based reagents
MKNK2 Taqman Primer	Thermo Fisher	Hs00179671_m1
GAPDH TaqMan Primer	Thermo Fisher	Hs03929097_g1
Chemicals, Enzymes and other reagents
NUCC-0200808	Vagadia et al. 2025
NUCC-0201893	This study
SGI-1027	MedChem Express	HY-13962
DMEM	Thermo Fisher	11965118
Opti-MEM	Thermo Fisher	31985-070
Lipofectamine RNAiMAX	Thermo Fisher	13778150
Clarity™ Western ECL Substrate	Bio-Rad	170-5061
TaqMan™ Fast Advanced Master Mix	Thermo Fisher	4444557
Cultrex 3-D Speroid Basement Membrane Extract Cell Invasion Assay, 96-well	R&D Systems	3500-096-K
FITC Annexin V Apoptosis Detection Kit I	BD Pharmigen	556547
Software
Prism v10.0	Graphpad	SCR_002798
PowerPoint	Microsoft	SCR_023631
Excel	Microsoft	SCR_016137
Gen5 v2.09	BioTek	SCR_017317
Image Lab	Bio-Rad	SCR_014210
ImageJ	NIH	SCR_003070
FlowJo v10.6	Tree Star	SCR_008520
Other
Rneasy Plus Mini Kit	Qiagen	74136
High Capacity cDNA Reverse Transcription Kit	Thermo Fisher	4368814
