# Supplementary material for: Potent Anti-Glioblastoma Effects of Next-Generation MNK Inhibitors
Source: Cancers (Basel). 2026 Jun 27;18(13):2086. doi: 10.3390/cancers18132086 (PMC13360561; doi:10.3390/cancers18132086)
Supplement: Supplementary file 1 [file cancers-18-02086-s001.zip › Supplementary Table S2.xlsx]

## Sheet: NU1893 ScanEDGE_Data Report
DiscoveRx Gene Symbol	Entrez Gene Symbol	Percent Control	Compound Concentration (nM)
ABL1(E255K)-phosphorylated	ABL1	12	10000
ABL1(T315I)-phosphorylated	ABL1	100	10000
ABL1-nonphosphorylated	ABL1	42	10000
ABL1-phosphorylated	ABL1	24	10000
ACVR1B	ACVR1B	72	10000
ADCK3	CABC1	81	10000
AKT1	AKT1	100	10000
AKT2	AKT2	96	10000
ALK	ALK	79	10000
AURKA	AURKA	100	10000
AURKB	AURKB	17	10000
AXL	AXL	51	10000
BMPR2	BMPR2	100	10000
BRAF	BRAF	96	10000
BRAF(V600E)	BRAF	100	10000
BTK	BTK	94	10000
CDK11	CDK19	72	10000
CDK2	CDK2	63	10000
CDK3	CDK3	90	10000
CDK7	CDK7	0.3	10000
CDK9	CDK9	91	10000
CHEK1	CHEK1	38	10000
CSF1R	CSF1R	39	10000
CSNK1D	CSNK1D	34	10000
CSNK1G2	CSNK1G2	80	10000
DCAMKL1	DCLK1	88	10000
DYRK1B	DYRK1B	6.3	10000
EGFR	EGFR	100	10000
EGFR(L858R)	EGFR	96	10000
EPHA2	EPHA2	75	10000
ERBB2	ERBB2	21	10000
ERBB4	ERBB4	98	10000
ERK1	MAPK3	97	10000
FAK	PTK2	94	10000
FGFR2	FGFR2	89	10000
FGFR3	FGFR3	84	10000
FLT3	FLT3	18	10000
GSK3B	GSK3B	100	10000
IGF1R	IGF1R	94	10000
IKK-alpha	CHUK	66	10000
IKK-beta	IKBKB	42	10000
INSR	INSR	100	10000
JAK2(JH1domain-catalytic)	JAK2	38	10000
JAK3(JH1domain-catalytic)	JAK3	11	10000
JNK1	MAPK8	80	10000
JNK2	MAPK9	100	10000
JNK3	MAPK10	100	10000
KIT	KIT	11	10000
KIT(D816V)	KIT	5.3	10000
KIT(V559D,T670I)	KIT	18	10000
LKB1	STK11	5.5	10000
MAP3K4	MAP3K4	72	10000
MAPKAPK2	MAPKAPK2	94	10000
MARK3	MARK3	83	10000
MEK1	MAP2K1	3.1	10000
MEK2	MAP2K2	3.5	10000
MET	MET	92	10000
MKNK1	MKNK1	0	10000
MKNK2	MKNK2	0.05	10000
MLK1	MAP3K9	70	10000
p38-alpha	MAPK14	90	10000
p38-beta	MAPK11	93	10000
PAK1	PAK1	68	10000
PAK2	PAK2	49	10000
PAK4	PAK4	59	10000
PCTK1	CDK16	100	10000
PDGFRA	PDGFRA	24	10000
PDGFRB	PDGFRB	6.6	10000
PDPK1	PDPK1	52	10000
PIK3C2B	PIK3C2B	100	10000
PIK3CA	PIK3CA	97	10000
PIK3CG	PIK3CG	65	10000
PIM1	PIM1	37	10000
PIM2	PIM2	60	10000
PIM3	PIM3	20	10000
PKAC-alpha	PRKACA	92	10000
PLK1	PLK1	100	10000
PLK3	PLK3	95	10000
PLK4	PLK4	94	10000
PRKCE	PRKCE	38	10000
RAF1	RAF1	88	10000
RET	RET	78	10000
RIOK2	RIOK2	1.7	10000
ROCK2	ROCK2	5.7	10000
RSK2(Kin.Dom.1-N-terminal)	RPS6KA3	87	10000
SNARK	NUAK2	3.8	10000
SRC	SRC	77	10000
SRPK3	SRPK3	93	10000
TGFBR1	TGFBR1	93	10000
TIE2	TEK	97	10000
TRKA	NTRK1	23	10000
TSSK1B	TSSK1B	84	10000
TYK2(JH1domain-catalytic)	TYK2	57	10000
ULK2	ULK2	29	10000
VEGFR2	KDR	31	10000
YANK3	STK32C	100	10000
ZAP70	ZAP70	100	10000

## Sheet: NU1893 SS Scores
Compound Name	Selectivity Score Type	Number of Hits	Number of Non-Mutant Kinases	Screening Concentration (nM)	Selectivity Score
201893	S(35)	23	90	10000	0.256
201893	S(10)	11	90	10000	0.122
201893	S(1)	3	90	10000	0.033
