# Supplementary material for: Potent Anti-Glioblastoma Effects of Next-Generation MNK Inhibitors
Source: Cancers (Basel). 2026 Jun 27;18(13):2086. doi: 10.3390/cancers18132086 (PMC13360561; doi:10.3390/cancers18132086)
Supplement: Supplementary file 1 [file cancers-18-02086-s001.zip › Supplementary Table S3.xlsx]

## Sheet: 407 compounds
Molecule Name	Structure	CNS MPO score	Synonyms	Pathway	Target	IC50 (uM) [Combo treatment: DMSO]	IC50 (uM) [Combo treatment: eFT508]	IC50 (uM) [Combo treatment: 200808]	IC50 (uM) [Combo treatment: 200907]	IC50 (uM) [Combo treatment: 808]	IC50 (uM) [Combo treatment: 907]	Dose-response Plot with the following co-treatments: Purple = DMSO; Green = eFT508; Blue = 808; Gold = 907
NUCC-0224830		6	Diroximel Fumarete, TMOL_T4271			(IC50 could not be calculated)	(IC50 could not be calculated because value was manually overridden)			(IC50 could not be calculated because value was manually overridden)	(IC50 could not be calculated)
NUCC-0224829		5.29	2-Hydroxypyridine, TMOL_T4805			(IC50 could not be calculated)	(IC50 could not be calculated)			(IC50 could not be calculated)	(IC50 could not be calculated)
NUCC-0224826		5.5	Pyrocatechol, TMOL_T4847			(IC50 could not be calculated)	(IC50 could not be calculated because value was manually overridden)			(IC50 could not be calculated)	(IC50 could not be calculated because value was manually overridden)
NUCC-0224805		2.35	Liensinine diperchlorate, TMOL_T4S1102			(IC50 could not be calculated because value was manually overridden)	(IC50 could not be calculated)			(IC50 could not be calculated because value was manually overridden)	(IC50 could not be calculated because value was manually overridden)
NUCC-0224653		3.3	SMILAGENIN ACETATE, TMOL_T4954			(IC50 could not be calculated)	(IC50 could not be calculated)			(IC50 could not be calculated because value was manually overridden)	(IC50 could not be calculated)
NUCC-0224635		1	Nanchangmycin, TMOL_T6601			(IC50 could not be calculated because value was manually overridden)	(IC50 could not be calculated because value was manually overridden)			(IC50 could not be calculated because value was manually overridden)	(IC50 could not be calculated)
NUCC-0224594		4.84	1-Butanol, TMOL_T7023			(IC50 could not be calculated)	(IC50 could not be calculated)			(IC50 could not be calculated because value was manually overridden)	(IC50 could not be calculated)
NUCC-0224583		5.07	Linderalactone, TMOL_T5S1897			(IC50 could not be calculated)	(IC50 could not be calculated)			(IC50 could not be calculated because value was manually overridden)	(IC50 could not be calculated)
NUCC-0224582		5.08	TMOL_T4S1999, Valepotriate			(IC50 could not be calculated because value was manually overridden)	(IC50 could not be calculated because value was manually overridden)			(IC50 could not be calculated)	(IC50 could not be calculated)
NUCC-0224545		3	TMOL_T4S1848, Tubeimoside II			> 6.2	(IC50 could not be calculated because value was manually overridden)			(IC50 could not be calculated)	(IC50 could not be calculated)
NUCC-0224420		2.35	Liensinine, TMOL_T5S1099			> 6.2	> 6.2			(IC50 could not be calculated)	> 6.2
NUCC-0224403		4.83	Chrysosptertin B, TMOL_TJS1159			(IC50 could not be calculated)	(IC50 could not be calculated because value was manually overridden)			(IC50 could not be calculated)	(IC50 could not be calculated)
NUCC-0224363		2.89	Cucurbitacin IIA, TMOL_T3S1471			6	5.3			2.4	5.8
NUCC-0224334		3	Polyphyllin VI, TMOL_T6S2315			(IC50 could not be calculated)	> 6.2			5	6.2
NUCC-0224322		5.5	4-Methoxysalicylic acid, TMOL_T2A2428			(IC50 could not be calculated)	(IC50 could not be calculated)			(IC50 could not be calculated)	(IC50 could not be calculated)
NUCC-0224317		4.02	Neobavaisoflavone, TMOL_T6S0139			(IC50 could not be calculated)	(IC50 could not be calculated)			(IC50 could not be calculated because value was manually overridden)	(IC50 could not be calculated)
NUCC-0224312		4	Allylglucosinolate monohydrate, Sinigrin, TMOL_T2S0712, TMOL_T2S2104			(IC50 could not be calculated)	(IC50 could not be calculated)			(IC50 could not be calculated)	(IC50 could not be calculated)
NUCC-0224210		3	Gracillin, TMOL_T3774			5.8	5.7			2.1	4.6
NUCC-0224051		1.39	Grape Seed Extract, TMOL_T6520			(IC50 could not be calculated)	(IC50 could not be calculated because value was manually overridden)			(IC50 could not be calculated because value was manually overridden)	(IC50 could not be calculated)
NUCC-0223877		3.76	TMOL_T4803, TMOL_T6S1683, demethoxycurcumin			(IC50 could not be calculated)	(IC50 could not be calculated because value was manually overridden)			(IC50 could not be calculated)	(IC50 could not be calculated)
NUCC-0223598		5.3	ONC9_NSC767125, Talazoparib			4.2	3.9	(IC50 could not be calculated)	(IC50 could not be calculated)
NUCC-0223598		5.3	ONC9_NSC767125, Talazoparib			3.7	6.3	(IC50 could not be calculated)	(IC50 could not be calculated)
NUCC-0223597		3.34	ONC9_NSC789102			> 10	(IC50 could not be calculated)	> 10	(IC50 could not be calculated)
NUCC-0223597		3.34	ONC9_NSC789102			> 10	(IC50 could not be calculated)	> 10	(IC50 could not be calculated)
NUCC-0223596		4.79	Larotrectinib sulfate, ONC9_NSC785570, TMOL_T6880	Tyrosine Kinase/Adaptors	Trk receptor inhibitor	(IC50 could not be calculated)	(IC50 could not be calculated)	(IC50 could not be calculated)	(IC50 could not be calculated)
NUCC-0223596		4.79	Larotrectinib sulfate, ONC9_NSC785570, TMOL_T6880	Tyrosine Kinase/Adaptors	Trk receptor inhibitor	(IC50 could not be calculated)	(IC50 could not be calculated)	(IC50 could not be calculated)	(IC50 could not be calculated)
NUCC-0223595		2.86	ONC9_NSC778304			8.1	8	6.6	(IC50 could not be calculated)
NUCC-0223595		2.86	ONC9_NSC778304			8.3	> 10	6.6	(IC50 could not be calculated)
NUCC-0200775		4.76	ONC7_NSC788948, ONC9_NSC788948			(IC50 could not be calculated)	(IC50 could not be calculated)	(IC50 could not be calculated)	(IC50 could not be calculated)
NUCC-0200775		4.76	ONC7_NSC788948, ONC9_NSC788948			(IC50 could not be calculated)	(IC50 could not be calculated)	(IC50 could not be calculated)	(IC50 could not be calculated)
NUCC-0200774		1.92	ONC7_NSC768068, ONC9_NSC768068			0.34	0.27	0.23	0.61
NUCC-0200774		1.92	ONC7_NSC768068, ONC9_NSC768068			0.34	0.32	0.24	0.71
NUCC-0200773		3	ONC7_NSC758254, ONC9_NSC758254			0.78	0.72	0.86	0.98
NUCC-0200773		3	ONC7_NSC758254, ONC9_NSC758254			0.78	0.87	1.1	1.1
NUCC-0200772		2.54	ONC7_NSC628503, ONC9_NSC628503			0.0017	0.0015	(IC50 could not be calculated)	(IC50 could not be calculated)
NUCC-0200772		2.54	ONC7_NSC628503, ONC9_NSC628503			0.0017	< 1.5E-03	(IC50 could not be calculated)	(IC50 could not be calculated)
NUCC-0200771		6	ONC7_NSC92859, ONC9_NSC92859			> 10	(IC50 could not be calculated)	(IC50 could not be calculated)	(IC50 could not be calculated)
NUCC-0200771		6	ONC7_NSC92859, ONC9_NSC92859			> 10	(IC50 could not be calculated)	(IC50 could not be calculated)	(IC50 could not be calculated)
NUCC-0200769		1	ONC7_NSC683864, ONC9_NSC683864			> 10	> 10	> 10	(IC50 could not be calculated)
NUCC-0200769		1	ONC7_NSC683864, ONC9_NSC683864			> 10	> 10	> 10	(IC50 could not be calculated)
NUCC-0200768		1.3	ONC7_NSC246131, ONC9_NSC246131			0.38	0.33	0.28	0.41
NUCC-0200768		1.3	ONC7_NSC246131, ONC9_NSC246131			0.39	0.39	0.29	0.47
NUCC-0200767		3.3	ONC7_NSC702294, ONC9_NSC702294			(IC50 could not be calculated)	> 10	(IC50 could not be calculated)	(IC50 could not be calculated)
NUCC-0200767		3.3	ONC7_NSC702294, ONC9_NSC702294			(IC50 could not be calculated)	> 10	(IC50 could not be calculated)	(IC50 could not be calculated)
NUCC-0200766		3.17	ONC7_NSC141540, ONC9_NSC141540			3	2.8	> 10	(IC50 could not be calculated)
NUCC-0200766		3.17	ONC7_NSC141540, ONC9_NSC141540			3	3.7	> 10	(IC50 could not be calculated)
NUCC-0200765		3.59	ONC7_NSC765694, ONC9_NSC765694			0.82	0.8	0.86	1.7
NUCC-0200765		3.59	ONC7_NSC765694, ONC9_NSC765694			0.81	0.97	0.9	1.8
NUCC-0200764		3	ONC7_NSC754143, ONC9_NSC754143			0.0025	0.0023	2	< 0.020
NUCC-0200764		3	ONC7_NSC754143, ONC9_NSC754143			0.0025	0.0022	(IC50 could not be calculated)	< 0.020
NUCC-0200763		2.54	ONC7_NSC747973, ONC9_NSC747973			0.0065	0.0068	(IC50 could not be calculated)	(IC50 could not be calculated)
NUCC-0200763		2.54	ONC7_NSC747973, ONC9_NSC747973			0.0064	0.0065	(IC50 could not be calculated)	(IC50 could not be calculated)
NUCC-0200762		2.34	ONC7_NSC256439, ONC9_NSC256439			0.027	0.038	0.25	0.2
NUCC-0200762		2.34	ONC7_NSC256439, ONC9_NSC256439			0.027	0.035	0.25	0.24
NUCC-0200761		3.82	ONC7_NSC761910, ONC9_NSC761910			> 10	(IC50 could not be calculated)	> 10	> 10
NUCC-0200761		3.82	ONC7_NSC761910, ONC9_NSC761910			> 10	> 10	> 10	> 10
NUCC-0200759		3.72	ONC7_NSC757441, ONC9_NSC757441			> 10	> 10	> 10	(IC50 could not be calculated)
NUCC-0200759		3.72	ONC7_NSC757441, ONC9_NSC757441			> 10	> 10	> 10	(IC50 could not be calculated)
NUCC-0200758		4.17	ONC7_NSC712807, ONC9_NSC712807			(IC50 could not be calculated)	(IC50 could not be calculated)	(IC50 could not be calculated)	(IC50 could not be calculated)
NUCC-0200758		4.17	ONC7_NSC712807, ONC9_NSC712807			(IC50 could not be calculated)	(IC50 could not be calculated)	(IC50 could not be calculated)	(IC50 could not be calculated)
NUCC-0200757		3.96	ONC7_NSC312887, ONC9_NSC312887			8.9	6.5	> 10	> 10
NUCC-0200757		3.96	ONC7_NSC312887, ONC9_NSC312887			8.9	7.4	> 10	> 10
NUCC-0200754		4.19	ONC7_NSC606869, ONC9_NSC606869			0.12	0.054	(IC50 could not be calculated)	(IC50 could not be calculated)
NUCC-0200754		4.19	ONC7_NSC606869, ONC9_NSC606869			0.12	0.05	(IC50 could not be calculated)	(IC50 could not be calculated)
NUCC-0200753		4.55	ONC7_NSC613327, ONC9_NSC613327			(IC50 could not be calculated)	(IC50 could not be calculated)	> 10	(IC50 could not be calculated)
NUCC-0200753		4.55	ONC7_NSC613327, ONC9_NSC613327			(IC50 could not be calculated)	(IC50 could not be calculated)	> 10	(IC50 could not be calculated)
NUCC-0200752		4.26	ONC7_NSC218321, ONC9_NSC218321			(IC50 could not be calculated)	(IC50 could not be calculated)	(IC50 could not be calculated)	> 10
NUCC-0200752		4.26	ONC7_NSC218321, ONC9_NSC218321			(IC50 could not be calculated)	(IC50 could not be calculated)	(IC50 could not be calculated)	> 10
NUCC-0200751		4.86	ONC7_NSC75520, ONC9_NSC75520			9.8	> 10	> 10	< 0.020
NUCC-0200751		4.86	ONC7_NSC75520, ONC9_NSC75520			9.7	> 10	> 10	> 10
NUCC-0200750		4.17	ONC7_NSC127716, ONC9_NSC127716			> 10	(IC50 could not be calculated)	(IC50 could not be calculated)	(IC50 could not be calculated)
NUCC-0200750		4.17	ONC7_NSC127716, ONC9_NSC127716			> 10	(IC50 could not be calculated)	(IC50 could not be calculated)	(IC50 could not be calculated)
NUCC-0200749		4	ONC7_NSC102816, ONC9_NSC102816			8	6.5	> 10	(IC50 could not be calculated)
NUCC-0200749		4	ONC7_NSC102816, ONC9_NSC102816			8	7.5	> 10	(IC50 could not be calculated)
NUCC-0200748		4.86	ONC7_NSC27640, ONC9_NSC27640			0.3	0.25	(IC50 could not be calculated)	> 10
NUCC-0200748		4.86	ONC7_NSC27640, ONC9_NSC27640			0.3	0.45	> 10	(IC50 could not be calculated)
NUCC-0200487		1.17	Avermectin B1, MCE_HY-15311	Anti-infection;	Antiparasitic;	4.8	5.2			1.3	3.5
NUCC-0200472		3.71	MCE_HY-19745, PD1-PDL1 inhibitor 2	Others;	Others;	> 6.2	> 6.2			5.7	5.9
NUCC-0200450		4.98	Belinostat, MCE_HY-10225, ONC7_NSC758774, ONC9_NSC758774	Cell Cycle/DNA Damage;	HDAC;	1.7	1.4	2.1	3.6
NUCC-0200450		4.98	Belinostat, MCE_HY-10225, ONC7_NSC758774, ONC9_NSC758774	Cell Cycle/DNA Damage;	HDAC;	1.7	1.7	2.1	3.5
NUCC-0200397		1.35	MCE_HY-10087, Navitoclax	Apoptosis;	Bcl-2 Family;	> 6.2	> 6.2			5	(IC50 could not be calculated)
NUCC-0200394		2.33	MCE_HY-10192, NVP-TAE 684	Protein Tyrosine Kinase/RTK;	ALK;	1.3	1.3			< 0.62	1.9
NUCC-0200385		4.85	MCE_HY-10984, ONC7_NSC775351, ONC9_NSC775351, Pomalidomide	Apoptosis ;	TNF-alpha;	(IC50 could not be calculated)	(IC50 could not be calculated)	(IC50 could not be calculated)	(IC50 could not be calculated)
NUCC-0200385		4.85	MCE_HY-10984, ONC7_NSC775351, ONC9_NSC775351, Pomalidomide	Apoptosis ;	TNF-alpha;	(IC50 could not be calculated)	(IC50 could not be calculated)	(IC50 could not be calculated)	(IC50 could not be calculated)
NUCC-0200376		4.17	MCE_HY-13316, Mitomycin C, ONC7_NSC26980, ONC9_NSC26980, TMOL_T6890	Antibody-drug conjugates/ADCs Related; Cell Cycle/DNA Damage;	ADCs cytotoxin; DNA alkylator/crosslinker;	0.17	0.14	1.4	1.4
NUCC-0200376		4.17	MCE_HY-13316, Mitomycin C, ONC7_NSC26980, ONC9_NSC26980, TMOL_T6890	Antibody-drug conjugates/ADCs Related; Cell Cycle/DNA Damage;	ADCs cytotoxin; DNA alkylator/crosslinker;	0.17	0.15	1.3	(IC50 could not be calculated)
NUCC-0200367		3.07	LY3009120, MCE_HY-12558	MAPK;	Raf;	2.5	2.2			< 0.62	< 0.62
NUCC-0200347		3.9	MCE_HY-18775, N6-(4-Hydroxybenzyl)adenosine	GPCR/G protein;	P2Y Receptor;	> 6.2	6.1			> 6.2	(IC50 could not be calculated)
NUCC-0200300		2.53	Cucurbitacin B, MCE_HY-N0416	Others;	Others;	4.8	4.6			< 0.62	> 6.2
NUCC-0200275		2.82	Dacomitinib, MCE_HY-13272, ONC9_NSC765888	JAK/STAT Signaling; Protein Tyrosine Kinase/RTK;	EGFR;	(IC50 could not be calculated)	0.99	1.8	1.7
NUCC-0200275		2.82	Dacomitinib, MCE_HY-13272, ONC9_NSC765888	JAK/STAT Signaling; Protein Tyrosine Kinase/RTK;	EGFR;	(IC50 could not be calculated)	1.3	1.8	1.6
NUCC-0200270		5.3	MCE_HY-10162, ONC7_NSC753686, ONC9_NSC753686, Olaparib	Cell Cycle/DNA Damage;	PARP;	> 10	> 10	(IC50 could not be calculated)	> 10
NUCC-0200270		5.3	MCE_HY-10162, ONC7_NSC753686, ONC9_NSC753686, Olaparib	Cell Cycle/DNA Damage;	PARP;	> 10	> 10	(IC50 could not be calculated)	> 10
NUCC-0200254		3.25	LY2835219, MCE_HY-16297, ONC9_NSC768073	Cell Cycle/DNA Damage;	CDK;	< 0.62	< 0.62			< 0.62	< 0.62
NUCC-0200254		3.25	LY2835219, MCE_HY-16297, ONC9_NSC768073	Cell Cycle/DNA Damage;	CDK;	0.49	0.41	0.38	0.85
NUCC-0200254		3.25	LY2835219, MCE_HY-16297, ONC9_NSC768073	Cell Cycle/DNA Damage;	CDK;	0.49	0.51	0.4	1
NUCC-0200248		2.69	MCE_HY-10128, ZM-447439	Cell Cycle/DNA Damage;	Aurora Kinase;	> 6.2	> 6.2			3.1	3.3
NUCC-0200247		2.21	FRAX486, MCE_HY-15542B	Cell Cycle/DNA Damage;	p21-activated Kinases (PAKs);	3.2	3.5			1.5	2.9
NUCC-0200230		3	MCE_HY-10452, MLN9708	Metabolism/Protease;	Proteasome;	1.1	1			< 0.62	1.5
NUCC-0200188		2.53	Darapladib, MCE_HY-10521	Others;	Phospholipase;	5.3	3.6			1.5	2.6
NUCC-0200182		5.5	MCE_HY-13544, ONC7_NSC34462, ONC9_NSC34462, Uramustine	Cell Cycle/DNA Damage;	DNA alkylator/crosslinker;	> 10	> 10	> 10	0.58
NUCC-0200182		5.5	MCE_HY-13544, ONC7_NSC34462, ONC9_NSC34462, Uramustine	Cell Cycle/DNA Damage;	DNA alkylator/crosslinker;	> 10	> 10	> 10	> 10
NUCC-0200176		3.85	MCE_HY-19952, Pleconaril	Anti-infection;	Rhinovirus(HRV);	(IC50 could not be calculated)	(IC50 could not be calculated)			(IC50 could not be calculated because value was manually overridden)	(IC50 could not be calculated)
NUCC-0200151		0.8	ABT-737, MCE_HY-50907	Apoptosis;	Bcl-2 Family;	(IC50 could not be calculated)	(IC50 could not be calculated)			5.9	> 6.2
NUCC-0200142		3.56	Cerdulatinib, MCE_HY-15999	JAK/STAT Signaling; Protein Tyrosine Kinase/RTK;	JAK; Syk;	5.8	4.5			> 6.2	> 6.2
NUCC-0200135		4.1	Crenolanib, MCE_HY-13223	Protein Tyrosine Kinase/RTK;	PDGFR;	3	3.1			2.8	4.1
NUCC-0200130		4.69	BMS-345541, BMS-345541 (free base), MCE_HY-10518, MCE_HY-10519	NF-kB;	IKK;	> 6.2	> 6.2			2	> 6.2
NUCC-0200130		4.69	BMS-345541, BMS-345541 (free base), MCE_HY-10518, MCE_HY-10519	NF-kB;	IKK;	> 6.2	> 6.2			2.5	> 6.2
NUCC-0200077		3.21	ETP-46464, MCE_HY-15521	Cell Cycle/DNA Damage; PI3K/Akt/mTOR ;	ATR; mTOR;	> 6.2	5.7			> 6.2	> 6.2
NUCC-0200074		4.8	MCE_HY-10115A, PI-103 (Hydrochloride)	PI3K/Akt/mTOR;	PI3K;	1.3	1.3			1.8	2.6
NUCC-0200042		4.62	A66, MCE_HY-13261	PI3K/Akt/mTOR ;	PI3K;	> 6.2	> 6.2			> 6.2	> 6.2
NUCC-0200030		3	Exherin (trifluoroacetate), MCE_HY-13541A, TMOL_T1608	Others;	Others;	(IC50 could not be calculated)	(IC50 could not be calculated)			(IC50 could not be calculated because value was manually overridden)	(IC50 could not be calculated)
NUCC-0200029			MCE_HY-N0834, Pulsatilla saponin D, TMOL_T3909	Others;	Others;	> 6.2	5.7			> 6.2	6.2
NUCC-0200004		3.64	BAY 80-6946, MCE_HY-15346, ONC9_NSC809693	PI3K/Akt/mTOR;	PI3K;	7	8.2	4.9	6.5
NUCC-0200004		3.64	BAY 80-6946, MCE_HY-15346, ONC9_NSC809693	PI3K/Akt/mTOR;	PI3K;	7	9.7	5.2	6.8
NUCC-0199985		4.26	Genz-123346 (free base), MCE_HY-12744	Others;	Others;	> 6.2	> 6.2			> 6.2	> 6.2
NUCC-0199950		4.87	MCE_HY-15845, STF-083010	Others;	IRE1;	(IC50 could not be calculated)	> 6.2			> 6.2	(IC50 could not be calculated)
NUCC-0199949		5.14	K145 (hydrochloride), MCE_HY-15779A	Others;	SPHK;	> 6.2	> 6.2			> 6.2	> 6.2
NUCC-0199938		3.29	Levomefolate (calcium), Levomefolic acid, MCE_HY-14781, MCE_HY-17383	Cell Cycle/DNA Damage;	Antifolate;	(IC50 could not be calculated)	(IC50 could not be calculated)			(IC50 could not be calculated because value was manually overridden)	(IC50 could not be calculated because value was manually overridden)
NUCC-0199925		3.68	KB-R7943 (mesylate), MCE_HY-15415	Membrane Transporter/Ion Channel;	Na+/Ca2+ Exchanger;	> 6.2	> 6.2			> 6.2	5.6
NUCC-0199915		3.07	MCE_HY-13902, VE-822	Cell Cycle/DNA Damage;	ATR;	1.9	2.9			1.1	3.2
NUCC-0199910		3.32	MCE_HY-16749, Pexidartinib	Protein Tyrosine Kinase/RTK;	c-Fms; c-Kit;	(IC50 could not be calculated)	(IC50 could not be calculated)			> 6.2	(IC50 could not be calculated)
NUCC-0199900		4.43	MCE_HY-10453, MLN2238	Metabolism/Protease;	Proteasome;	1.6	1.1			< 0.62	1.5
NUCC-0199894		1.17	ABT-199, MCE_HY-15531, ONC9_NSC766270	Apoptosis;	Bcl-2 Family;	(IC50 could not be calculated)	(IC50 could not be calculated)	(IC50 could not be calculated)	(IC50 could not be calculated)
NUCC-0199894		1.17	ABT-199, MCE_HY-15531, ONC9_NSC766270	Apoptosis;	Bcl-2 Family;	(IC50 could not be calculated)	> 10	(IC50 could not be calculated)	(IC50 could not be calculated)
NUCC-0199862		1.94	Enasidenib, MCE_HY-18690, ONC9_NSC788120	Metabolism/Protease;	Isocitrate Dehydrogenase (IDH);	(IC50 could not be calculated)	(IC50 could not be calculated)	(IC50 could not be calculated)	(IC50 could not be calculated)
NUCC-0199862		1.94	Enasidenib, MCE_HY-18690, ONC9_NSC788120	Metabolism/Protease;	Isocitrate Dehydrogenase (IDH);	(IC50 could not be calculated)	(IC50 could not be calculated)	(IC50 could not be calculated)	(IC50 could not be calculated)
NUCC-0199833		2.32	Elacridar, MCE_HY-50879	Membrane Tranporter/Ion Channel;	P-glycoprotein;	> 6.2	> 6.2			> 6.2	> 6.2
NUCC-0199786		2.83	MCE_HY-10029, Nutlin (3a)	Apoptosis;	MDM-2, p53;	> 6.2	> 6.2			> 6.2	> 6.2
NUCC-0199785		3	Dioscin, MCE_HY-N0124, TMOL_T6473	Others;	Others;	3.4	3			< 0.62	2.5
NUCC-0199779		2.23	MCE_HY-N0069, Solamargine, TMOL_T4034	Others;	Others;	5.8	6			> 6.2	5.2
NUCC-0199689		3.83	MCE_HY-10423, OSI-027	PI3K/Akt/mTOR ;	mTOR;	5.2	4.6			> 6.2	(IC50 could not be calculated)
NUCC-0199683		3.84	MCE_HY-15457, Triciribine	Anti-infection; Cell Cycle/DNA Damage; PI3K/Akt/mTOR;	Akt; HIV; Nucleoside antimetabolite/analog;	(IC50 could not be calculated)	(IC50 could not be calculated)			> 6.2	> 6.2
NUCC-0199680		4.73	LGD-4033, MCE_HY-13981	Others;	Androgen Receptor;	(IC50 could not be calculated)	(IC50 could not be calculated)			> 6.2	(IC50 could not be calculated)
NUCC-0199670		2.24	MCE_HY-15185, PF-3084014	Neuronal Signaling;	¦Ã-secretase;	(IC50 could not be calculated)	> 6.2			> 6.2	> 6.2
NUCC-0199657		3.81	MCE_HY-15898, Y-320	Immunology/Inflammation;	Interleukin Related;	1.2	1.2			< 0.62	0.97
NUCC-0199641		1.85	MCE_HY-11107, PHA-665752	Protein Tyrosine Kinase/RTK;	c-Met/HGFR;	5.2	5.3			1.5	5.2
NUCC-0199624		4.5	MCE_HY-10619, MCE_HY-10619B, MK-4827, MK-4827 (tosylate), ONC9_NSC754355	Cell Cycle/DNA Damage;	PARP;	> 10	> 10	> 10	> 10
NUCC-0199624		4.5	MCE_HY-10619, MCE_HY-10619B, MK-4827, MK-4827 (tosylate), ONC9_NSC754355	Cell Cycle/DNA Damage;	PARP;	> 10	> 10	> 10	> 10
NUCC-0199622		4.84	MCE_HY-15312, WP1066	JAK/STAT Signaling;	JAK; STAT;	5.5	5.4			1.7	5.8
NUCC-0199619		4.77	LY2090314, MCE_HY-16294	PI3K/Akt/mTOR ; Wnt/Hedgehog/Notch;	GSK-3;	> 6.2	(IC50 could not be calculated)			> 6.2	(IC50 could not be calculated)
NUCC-0199617		2.09	MCE_HY-32721, Neratinib, ONC9_NSC757439	JAK/STAT Signaling; Protein Tyrosine Kinase/RTK;	EGFR;	0.37	0.35	0.77	1.3
NUCC-0199617		2.09	MCE_HY-32721, Neratinib, ONC9_NSC757439	JAK/STAT Signaling; Protein Tyrosine Kinase/RTK;	EGFR;	0.37	0.43	0.77	1.4
NUCC-0199608		5.25	JQ-1 (carboxylic acid), MCE_HY-78695	Cell Cycle/DNA Damage;	BET bromodomain;	> 6.2	> 6.2			(IC50 could not be calculated)	(IC50 could not be calculated)
NUCC-0199602		3.67	GS-7340, GS-7340 (fumarate), MCE_HY-15232, MCE_HY-15232A	Anti-infection;	HIV; NRTIs;	> 6.2	> 6.2			> 6.2	> 6.2
NUCC-0199558		4.81	Atractylenolide I, MCE_HY-N0201, TMOL_T5S0167	Immunology/Inflammation;	Toll-like Receptor (TLR);	(IC50 could not be calculated)	(IC50 could not be calculated)			(IC50 could not be calculated)	(IC50 could not be calculated)
NUCC-0199552		3.28	MCE_HY-15202, MEK162, ONC9_NSC764042	MAPK ;	MEK;	5.2	4.3	(IC50 could not be calculated)	9.3
NUCC-0199552		3.28	MCE_HY-15202, MEK162, ONC9_NSC764042	MAPK ;	MEK;	5.2	5.5	(IC50 could not be calculated)	8.8
NUCC-0199528		4	MCE_HY-50767, MCE_HY-50767A, MCE_HY-A0065, ONC7_NSC758247, ONC9_NSC758247, Palbociclib, Palbociclib (hydrochloride), Palbociclib (isethionate)	Cell Cycle/DNA Damage;	CDK;	> 10	> 10	(IC50 could not be calculated)	(IC50 could not be calculated)
NUCC-0199528		4	MCE_HY-50767, MCE_HY-50767A, MCE_HY-A0065, ONC7_NSC758247, ONC9_NSC758247, Palbociclib, Palbociclib (hydrochloride), Palbociclib (isethionate)	Cell Cycle/DNA Damage;	CDK;	> 10	> 10	(IC50 could not be calculated)	(IC50 could not be calculated)
NUCC-0199479		4.16	GDC-0623, MCE_HY-15610	MAPK;	MEK;	(IC50 could not be calculated)	(IC50 could not be calculated)			< 0.62	3
NUCC-0199461		2.82	AZD-9291, AZD-9291 (dimesylate), AZD-9291 (mesylate), MCE_HY-15772, MCE_HY-15772A, MCE_HY-79077, ONC7_NSC779217, ONC9_NSC779217	JAK/STAT Signaling; Protein Tyrosine Kinase/RTK;	EGFR;	5.7	5			1.6	(IC50 could not be calculated)
NUCC-0199461		2.82	AZD-9291, AZD-9291 (dimesylate), AZD-9291 (mesylate), MCE_HY-15772, MCE_HY-15772A, MCE_HY-79077, ONC7_NSC779217, ONC9_NSC779217	JAK/STAT Signaling; Protein Tyrosine Kinase/RTK;	EGFR;	5.8	5.3			1.5	> 6.2
NUCC-0199461		2.82	AZD-9291, AZD-9291 (dimesylate), AZD-9291 (mesylate), MCE_HY-15772, MCE_HY-15772A, MCE_HY-79077, ONC7_NSC779217, ONC9_NSC779217	JAK/STAT Signaling; Protein Tyrosine Kinase/RTK;	EGFR;	(IC50 could not be calculated)	(IC50 could not be calculated)	(IC50 could not be calculated)	(IC50 could not be calculated)
NUCC-0199461		2.82	AZD-9291, AZD-9291 (dimesylate), AZD-9291 (mesylate), MCE_HY-15772, MCE_HY-15772A, MCE_HY-79077, ONC7_NSC779217, ONC9_NSC779217	JAK/STAT Signaling; Protein Tyrosine Kinase/RTK;	EGFR;	(IC50 could not be calculated)	(IC50 could not be calculated)	(IC50 could not be calculated)	1.6
NUCC-0199457		2.93	MCE_HY-12355, Siponimod	GPCR/G protein;	LPL Receptor ;	(IC50 could not be calculated)	> 6.2			> 6.2	> 6.2
NUCC-0199435		0.97	LDK378, LDK378 (dihydrochloride), MCE_HY-15656, MCE_HY-15656A, ONC7_NSC776422, ONC9_NSC776422	Protein Tyrosine Kinase/RTK;	ALK;	2	1.8	1.5	(IC50 could not be calculated)
NUCC-0199435		0.97	LDK378, LDK378 (dihydrochloride), MCE_HY-15656, MCE_HY-15656A, ONC7_NSC776422, ONC9_NSC776422	Protein Tyrosine Kinase/RTK;	ALK;	2	1.9	1.7	1.9
NUCC-0199431		5.35	CX-4945, CX-4945 (sodium salt), MCE_HY-50855, MCE_HY-50855B	Cell Cycle/DNA Damage;	CK2;	> 6.2	> 6.2			> 6.2	> 6.2
NUCC-0199424		2.94	LDE225, LDE225 (Diphosphate), MCE_HY-16582, MCE_HY-16582A, ONC7_NSC761385, ONC9_NSC761385	Wnt/Hedgehog/Notch;	Smo;	(IC50 could not be calculated)	(IC50 could not be calculated)	> 10	> 10
NUCC-0199424		2.94	LDE225, LDE225 (Diphosphate), MCE_HY-16582, MCE_HY-16582A, ONC7_NSC761385, ONC9_NSC761385	Wnt/Hedgehog/Notch;	Smo;	(IC50 could not be calculated)	> 10	> 10	> 10
NUCC-0199419		2.29	MCE_HY-15925, NBT	Biochemical Reagent;	Dye reagent;	3.8	3.5			< 0.62	1.6
NUCC-0199411		3.52	Acalabrutinib, MCE_HY-17600, ONC9_NSC791164	Protein Tyrosine Kinase/RTK;	Btk;	(IC50 could not be calculated)	(IC50 could not be calculated)	(IC50 could not be calculated)	> 10
NUCC-0199411		3.52	Acalabrutinib, MCE_HY-17600, ONC9_NSC791164	Protein Tyrosine Kinase/RTK;	Btk;	(IC50 could not be calculated)	> 10	(IC50 could not be calculated)	> 10
NUCC-0199370		4.49	LEE011, LEE011 (succinate), MCE_HY-15777, MCE_HY-15777B, ONC9_NSC778909	Cell Cycle/DNA Damage;	CDK;	> 10	(IC50 could not be calculated)	(IC50 could not be calculated)	(IC50 could not be calculated)
NUCC-0199370		4.49	LEE011, LEE011 (succinate), MCE_HY-15777, MCE_HY-15777B, ONC9_NSC778909	Cell Cycle/DNA Damage;	CDK;	> 10	> 10	(IC50 could not be calculated)	(IC50 could not be calculated)
NUCC-0199360		3.97	Duvelisib, MCE_HY-17044, ONC9_NSC772469	PI3K/Akt/mTOR;	PI3K;	> 10	> 10	> 10	(IC50 could not be calculated)
NUCC-0199360		3.97	Duvelisib, MCE_HY-17044, ONC9_NSC772469	PI3K/Akt/mTOR;	PI3K;	> 10	> 10	> 10	(IC50 could not be calculated)
NUCC-0199346		3.66	Brigatinib, MCE_HY-12857, ONC9_NSC787457	Protein Tyrosine Kinase/RTK;	ALK;	2.9	2.5	(IC50 could not be calculated)	4.6
NUCC-0199346		3.66	Brigatinib, MCE_HY-12857, ONC9_NSC787457	Protein Tyrosine Kinase/RTK;	ALK;	2.9	2.9	(IC50 could not be calculated)	4.4
NUCC-0199324		2.65	K-7174 (dihydrochloride), MCE_HY-12743A	Others;	Others;	> 6.2	> 6.2			5.7	> 6.2
NUCC-0199287		3.65	MCE_HY-13449, TAK-733	MAPK;	MEK;	< 0.62	< 0.62			< 0.62	(IC50 could not be calculated)
NUCC-0199269		4.03	ARN-509, MCE_HY-16060, ONC9_NSC771649	Others;	Androgen Receptor;	(IC50 could not be calculated)	(IC50 could not be calculated)	(IC50 could not be calculated)	(IC50 could not be calculated)
NUCC-0199269		4.03	ARN-509, MCE_HY-16060, ONC9_NSC771649	Others;	Androgen Receptor;	(IC50 could not be calculated)	(IC50 could not be calculated)	(IC50 could not be calculated)	(IC50 could not be calculated)
NUCC-0199266		3.01	CH5424802, CH5424802 (Hydrochloride), MCE_HY-13011, MCE_HY-13011A, ONC7_NSC764040, ONC9_NSC764040	Protein Tyrosine Kinase/RTK;	ALK;	9.8	9	8.6	8.3
NUCC-0199266		3.01	CH5424802, CH5424802 (Hydrochloride), MCE_HY-13011, MCE_HY-13011A, ONC7_NSC764040, ONC9_NSC764040	Protein Tyrosine Kinase/RTK;	ALK;	9.9	9.3	8.3	8
NUCC-0199263		1.66	CHIR-98014, MCE_HY-13076	PI3K/Akt/mTOR; Wnt/Hedgehog/Notch;	GSK-3;	4	3.8			1.1	3.2
NUCC-0199226		5.5	MCE_HY-15528, kb NB 142-70	Apoptosis;	PKD;	6.2	> 6.2			(IC50 could not be calculated)	> 6.2
NUCC-0199221		3.58	Lenvatinib, MCE_HY-10981, ONC7_NSC755980, ONC9_NSC755980	Protein Tyrosine Kinase/RTK;	VEGFR;	> 10	(IC50 could not be calculated)	(IC50 could not be calculated)	(IC50 could not be calculated)
NUCC-0199221		3.58	Lenvatinib, MCE_HY-10981, ONC7_NSC755980, ONC9_NSC755980	Protein Tyrosine Kinase/RTK;	VEGFR;	> 10	> 10	(IC50 could not be calculated)	(IC50 could not be calculated)
NUCC-0199207		5.17	BIO, MCE_HY-10580	Cell Cycle/DNA Damage; PI3K/Akt/mTOR;	CDK; GSK-3;	1.7	1.6			< 0.62	0.94
NUCC-0199205		5.48	Hydroxyfasudil (hydrochloride), MCE_HY-13911A	Cell Cycle/DNA Damage; TGF-beta/Smad;	ROCK;	(IC50 could not be calculated)	(IC50 could not be calculated)			< 0.62	(IC50 could not be calculated)
NUCC-0199192		3.42	MCE_HY-10999, MCE_HY-10999A, ONC7_NSC758246, ONC9_NSC758246, Trametinib, Trametinib (DMSO solvate)	MAPK ;	MEK;	4.3	3.6			0.96	4.1
NUCC-0199192		3.42	MCE_HY-10999, MCE_HY-10999A, ONC7_NSC758246, ONC9_NSC758246, Trametinib, Trametinib (DMSO solvate)	MAPK ;	MEK;	0.072	0.071	< 0.020	< 0.020
NUCC-0199192		3.42	MCE_HY-10999, MCE_HY-10999A, ONC7_NSC758246, ONC9_NSC758246, Trametinib, Trametinib (DMSO solvate)	MAPK ;	MEK;	0.073	0.067	0.036	(IC50 could not be calculated)
NUCC-0199184		3.93	MCE_HY-18366A, RU-SKI 43 (hydrochloride)	Wnt/Hedgehog/Notch;	Hedgehog;	> 6.2	> 6.2			5	> 6.2
NUCC-0199182		4.42	MCE_HY-12013, MCE_HY-14346, PD153035, PD153035 (Hydrochloride)	JAK/STAT Signaling; Protein Tyrosine Kinase/RTK;	EGFR;	(IC50 could not be calculated)	> 6.2			(IC50 could not be calculated)	(IC50 could not be calculated)
NUCC-0199156		6	Chelerythrine Chloride, MCE_HY-12048	TGF-beta/Smad;	PKC;	2.2	2.2			1.7	3.5
NUCC-0199047		1.96	MCE_HY-B0015, ONC7_NSC125973, ONC9_NSC125973, Paclitaxel	Antibody-drug conjugates/ADCs Related; Cell Cycle/DNA Damage;	ADCs cytotoxin; Microtubule/Tubulin;	0.0088	0.0073	(IC50 could not be calculated)	(IC50 could not be calculated)
NUCC-0199047		1.96	MCE_HY-B0015, ONC7_NSC125973, ONC9_NSC125973, Paclitaxel	Antibody-drug conjugates/ADCs Related; Cell Cycle/DNA Damage;	ADCs cytotoxin; Microtubule/Tubulin;	0.0089	0.007	(IC50 could not be calculated)	(IC50 could not be calculated)
NUCC-0199029		1.97	Lomitapide, MCE_HY-14667	Others;	Others;	4.5	4.4			2.4	6
NUCC-0199028		4.67	MCE_HY-14806, MCE_HY-14806A, Teneligliptin, Teneligliptin (hydrobromide)	Metabolism/Protease;	DPP4;	(IC50 could not be calculated)	> 6.2			< 0.62	(IC50 could not be calculated)
NUCC-0199020		1.57	Cabazitaxel, MCE_HY-15459, ONC7_NSC761432, ONC9_NSC761432	Cell Cycle/DNA Damage;	Microtubule/Tubulin;	0.0022	0.015	(IC50 could not be calculated)	(IC50 could not be calculated)
NUCC-0199020		1.57	Cabazitaxel, MCE_HY-15459, ONC7_NSC761432, ONC9_NSC761432	Cell Cycle/DNA Damage;	Microtubule/Tubulin;	< 1.5E-03	< 1.5E-03	(IC50 could not be calculated)	(IC50 could not be calculated)
NUCC-0199016		2.7	MCE_HY-12057, ONC7_NSC761431, ONC9_NSC761431, Vemurafenib	MAPK ;	Raf;	(IC50 could not be calculated)	(IC50 could not be calculated)	> 10	> 10
NUCC-0199016		2.7	MCE_HY-12057, ONC7_NSC761431, ONC9_NSC761431, Vemurafenib	MAPK ;	Raf;	(IC50 could not be calculated)	> 10	(IC50 could not be calculated)	> 10
NUCC-0199014		5.42	Lenalidomide, Lenalidomide (hemihydrate), MCE_HY-A0003, MCE_HY-A0003B, ONC7_NSC747972, ONC9_NSC747972	Apoptosis;; Apoptosis ;	TNF alpha;; TNF-alpha;	> 10	(IC50 could not be calculated)	(IC50 could not be calculated)	(IC50 could not be calculated)
NUCC-0199014		5.42	Lenalidomide, Lenalidomide (hemihydrate), MCE_HY-A0003, MCE_HY-A0003B, ONC7_NSC747972, ONC9_NSC747972	Apoptosis;; Apoptosis ;	TNF alpha;; TNF-alpha;	> 10	(IC50 could not be calculated)	(IC50 could not be calculated)	(IC50 could not be calculated)
NUCC-0199011		3.16	MCE_HY-10446, ONC7_NSC754230, ONC9_NSC754230, Pralatrexate	Cell Cycle/DNA Damage;	Antifolate;	< 1.5E-03	< 1.5E-03	(IC50 could not be calculated)	(IC50 could not be calculated)
NUCC-0199011		3.16	MCE_HY-10446, ONC7_NSC754230, ONC9_NSC754230, Pralatrexate	Cell Cycle/DNA Damage;	Antifolate;	0.002	0.002	(IC50 could not be calculated)	(IC50 could not be calculated)
NUCC-0198999		2.67	MCE_HY-10201, MCE_HY-10201A, ONC7_NSC747971, ONC9_NSC747971, Sorafenib, Sorafenib (Tosylate)	MAPK;; MAPK ;	Raf;	> 10	> 10	(IC50 could not be calculated)	(IC50 could not be calculated)
NUCC-0198999		2.67	MCE_HY-10201, MCE_HY-10201A, ONC7_NSC747971, ONC9_NSC747971, Sorafenib, Sorafenib (Tosylate)	MAPK;; MAPK ;	Raf;	> 10	> 10	(IC50 could not be calculated)	(IC50 could not be calculated)
NUCC-0198995		2.29	Dasatinib, Dasatinib (hydrochloride), MCE_HY-10181, MCE_HY-10181A, ONC7_NSC732517, ONC9_NSC732517	Protein Tyrosine Kinase/RTK;	Bcr-Abl; Src;	0.85	0.37	(IC50 could not be calculated)	< 0.020
NUCC-0198995		2.29	Dasatinib, Dasatinib (hydrochloride), MCE_HY-10181, MCE_HY-10181A, ONC7_NSC732517, ONC9_NSC732517	Protein Tyrosine Kinase/RTK;	Bcr-Abl; Src;	0.85	(IC50 could not be calculated)	(IC50 could not be calculated)	(IC50 could not be calculated)
NUCC-0198986		5.83	MCE_HY-14558, Tandospirone	GPCR/G protein; Neuronal Signaling;	5-HT Receptor;	(IC50 could not be calculated)	(IC50 could not be calculated)			> 6.2	> 6.2
NUCC-0198967		4	MCE_HY-13701, Nelarabine, ONC7_NSC755985, ONC9_NSC755985	Cell Cycle/DNA Damage;	Nucleoside antimetabolite/analog;	> 10	(IC50 could not be calculated)	(IC50 could not be calculated)	(IC50 could not be calculated)
NUCC-0198967		4	MCE_HY-13701, Nelarabine, ONC7_NSC755985, ONC9_NSC755985	Cell Cycle/DNA Damage;	Nucleoside antimetabolite/analog;	> 10	(IC50 could not be calculated)	(IC50 could not be calculated)	(IC50 could not be calculated)
NUCC-0198965		1.17	Everolimus, MCE_HY-10218, ONC9_NSC733504	PI3K/Akt/mTOR ;	mTOR;	> 10	(IC50 could not be calculated)	> 10	(IC50 could not be calculated)
NUCC-0198965		1.17	Everolimus, MCE_HY-10218, ONC9_NSC733504	PI3K/Akt/mTOR ;	mTOR;	> 10	(IC50 could not be calculated)	> 10	(IC50 could not be calculated)
NUCC-0198963		3.27	MCE_HY-10260, ONC7_NSC760766, ONC9_NSC760766, Vandetanib	Protein Tyrosine Kinase/RTK;	VEGFR;	3.6	3.1	2.3	4.5
NUCC-0198963		3.27	MCE_HY-10260, ONC7_NSC760766, ONC9_NSC760766, Vandetanib	Protein Tyrosine Kinase/RTK;	VEGFR;	3.5	3.6	2.3	4.4
NUCC-0198961		2.85	MCE_HY-12047, ONC7_NSC758487, ONC9_NSC758487, Ponatinib	Protein Tyrosine Kinase/RTK;	Bcr-Abl; FGFR; FLT3; VEGFR;	0.66	0.49	0.71	0.74
NUCC-0198961		2.85	MCE_HY-12047, ONC7_NSC758487, ONC9_NSC758487, Ponatinib	Protein Tyrosine Kinase/RTK;	Bcr-Abl; FGFR; FLT3; VEGFR;	0.66	0.58	0.72	0.87
NUCC-0198959		4.89	Erlotinib, Erlotinib (Hydrochloride), MCE_HY-12008, MCE_HY-50896, ONC7_NSC718781, ONC9_NSC718781	JAK/STAT Signaling; Protein Tyrosine Kinase/RTK;	EGFR;	5.5	6.5	7.9	> 10
NUCC-0198959		4.89	Erlotinib, Erlotinib (Hydrochloride), MCE_HY-12008, MCE_HY-50896, ONC7_NSC718781, ONC9_NSC718781	JAK/STAT Signaling; Protein Tyrosine Kinase/RTK;	EGFR;	5.6	7.3	7.5	> 10
NUCC-0198947		3.51	Enzalutamide, MCE_HY-70002, ONC7_NSC755605, ONC9_NSC755605	others;	Androgen Receptor;	> 10	(IC50 could not be calculated)	> 10	(IC50 could not be calculated)
NUCC-0198947		3.51	Enzalutamide, MCE_HY-70002, ONC7_NSC755605, ONC9_NSC755605	others;	Androgen Receptor;	> 10	(IC50 could not be calculated)	> 10	(IC50 could not be calculated)
NUCC-0198891		3.57	Crizotinib, Crizotinib (hydrochloride), MCE_HY-50878, MCE_HY-50878A, ONC9_NSC756645	Protein Tyrosine Kinase/RTK;	ALK; c-Met/HGFR;	2.3	2	2.6	1.4
NUCC-0198891		3.57	Crizotinib, Crizotinib (hydrochloride), MCE_HY-50878, MCE_HY-50878A, ONC9_NSC756645	Protein Tyrosine Kinase/RTK;	ALK; c-Met/HGFR;	2.3	1.3	2.6	1.8
NUCC-0198887		5.21	Dexrazoxane (Hydrochloride), MCE_HY-76201, ONC7_NSC169780, ONC9_NSC169780	Others;	Others;	(IC50 could not be calculated)	(IC50 could not be calculated)	(IC50 could not be calculated)	(IC50 could not be calculated)
NUCC-0198887		5.21	Dexrazoxane (Hydrochloride), MCE_HY-76201, ONC7_NSC169780, ONC9_NSC169780	Others;	Others;	(IC50 could not be calculated)	> 10	> 10	(IC50 could not be calculated)
NUCC-0198857		1.8	Dabrafenib, Dabrafenib (Mesylate), MCE_HY-14660, MCE_HY-14660A, ONC7_NSC764134, ONC9_NSC764134	MAPK;	Raf;	(IC50 could not be calculated)	(IC50 could not be calculated)	(IC50 could not be calculated)	(IC50 could not be calculated)
NUCC-0198857		1.8	Dabrafenib, Dabrafenib (Mesylate), MCE_HY-14660, MCE_HY-14660A, ONC7_NSC764134, ONC9_NSC764134	MAPK;	Raf;	(IC50 could not be calculated)	(IC50 could not be calculated)	(IC50 could not be calculated)	(IC50 could not be calculated)
NUCC-0198854		4.37	CP-640186 (hydrochloride), MCE_HY-15259A	Others;	Others;	> 6.2	> 6.2			> 6.2	> 6.2
NUCC-0198847		5.15	MCE_HY-B0204, Pimobendan	Metabolic Enzyme/Protease;	Phosphodiesterase£¨PDE£©;	(IC50 could not be calculated)	> 6.2			> 6.2	> 6.2
NUCC-0198846		2.81	Arbidol (hydrochloride), MCE_HY-14904A	Anti-infection;	Influenza Virus;	(IC50 could not be calculated)	(IC50 could not be calculated)			> 6.2	(IC50 could not be calculated)
NUCC-0198837		4.37	MCE_HY-10255A, ONC7_NSC750690, ONC9_NSC750690, Sunitinib	Protein Tyrosine Kinase/RTK;	PDGFR; VEGFR;	1.6	1.2	2.1	(IC50 could not be calculated)
NUCC-0198837		4.37	MCE_HY-10255A, ONC7_NSC750690, ONC9_NSC750690, Sunitinib	Protein Tyrosine Kinase/RTK;	PDGFR; VEGFR;	1.3	1.5	1.4	2.6
NUCC-0198833		2.93	MCE_HY-10208, MCE_HY-12009, ONC7_NSC737754, ONC9_NSC737754, Pazopanib, Pazopanib (Hydrochloride)	Protein Tyrosine Kinase/RTK;	PDGFR; VEGFR;	> 10	> 10	> 10	> 10
NUCC-0198833		2.93	MCE_HY-10208, MCE_HY-12009, ONC7_NSC737754, ONC9_NSC737754, Pazopanib, Pazopanib (Hydrochloride)	Protein Tyrosine Kinase/RTK;	PDGFR; VEGFR;	> 10	> 10	> 10	> 10
NUCC-0198832		3.83	Bortezomib, MCE_HY-10227, ONC7_NSC756655, ONC9_NSC756655	Metabolism/Protease;	Proteasome;	0.028	0.024	0.023	0.037
NUCC-0198832		3.83	Bortezomib, MCE_HY-10227, ONC7_NSC756655, ONC9_NSC756655	Metabolism/Protease;	Proteasome;	0.028	0.023	0.024	0.042
NUCC-0198830		3.65	Afatinib, Afatinib (dimaleate), MCE_HY-10261, MCE_HY-10261A, ONC7_NSC750691, ONC9_NSC750691	JAK/STAT Signaling; Protein Tyrosine Kinase/RTK;	EGFR;	1.1	0.57	2	1.8
NUCC-0198830		3.65	Afatinib, Afatinib (dimaleate), MCE_HY-10261, MCE_HY-10261A, ONC7_NSC750691, ONC9_NSC750691	JAK/STAT Signaling; Protein Tyrosine Kinase/RTK;	EGFR;	1.1	(IC50 could not be calculated)	1.4	1.8
NUCC-0198828		1.92	MCE_HY-12053A, ONC7_NSC608210, ONC9_NSC608210, Vinorelbine (ditartrate)	Others;	Others;	0.17	0.15	(IC50 could not be calculated)	< 0.020
NUCC-0198828		1.92	MCE_HY-12053A, ONC7_NSC608210, ONC9_NSC608210, Vinorelbine (ditartrate)	Others;	Others;	0.17	0.16	(IC50 could not be calculated)	0.21
NUCC-0198820		4	MCE_HY-13777A, ONC7_NSC721517, ONC9_NSC721517, Zoledronic acid (monohydrate)	TGF-beta/Smad;	PKC;	(IC50 could not be calculated)	> 10	(IC50 could not be calculated)	(IC50 could not be calculated)
NUCC-0198820		4	MCE_HY-13777A, ONC7_NSC721517, ONC9_NSC721517, Zoledronic acid (monohydrate)	TGF-beta/Smad;	PKC;	(IC50 could not be calculated)	> 10	(IC50 could not be calculated)	(IC50 could not be calculated)
NUCC-0198793		2.38	Cabozantinib, Cabozantinib (S-malate), MCE_HY-12044, MCE_HY-13016, ONC7_NSC761068, ONC9_NSC761068	Protein Tyrosine Kinase/RTK;	VEGFR;	> 10	> 10	> 10	> 10
NUCC-0198793		2.38	Cabozantinib, Cabozantinib (S-malate), MCE_HY-12044, MCE_HY-13016, ONC7_NSC761068, ONC9_NSC761068	Protein Tyrosine Kinase/RTK;	VEGFR;	> 10	> 10	> 10	> 10
NUCC-0198787		2.47	MCE_HY-10331, MCE_HY-10331A, MCE_HY-13308, ONC7_NSC763932, ONC9_NSC763932, Regorafenib, Regorafenib (Hydrochloride), Regorafenib (monohydrate)	Protein Tyrosine Kinase/RTK;	VEGFR;	> 10	> 10	(IC50 could not be calculated)	(IC50 could not be calculated)
NUCC-0198787		2.47	MCE_HY-10331, MCE_HY-10331A, MCE_HY-13308, ONC7_NSC763932, ONC9_NSC763932, Regorafenib, Regorafenib (Hydrochloride), Regorafenib (monohydrate)	Protein Tyrosine Kinase/RTK;	VEGFR;	> 10	> 10	(IC50 could not be calculated)	(IC50 could not be calculated)
NUCC-0198773		3.97	MCE_HY-10440, ONC7_NSC755986, ONC9_NSC755986, Vismodegib	Wnt/Hedgehog/Notch;	Hedgehog;	(IC50 could not be calculated)	(IC50 could not be calculated)	(IC50 could not be calculated)	(IC50 could not be calculated)
NUCC-0198773		3.97	MCE_HY-10440, ONC7_NSC755986, ONC9_NSC755986, Vismodegib	Wnt/Hedgehog/Notch;	Hedgehog;	(IC50 could not be calculated)	(IC50 could not be calculated)	(IC50 could not be calculated)	(IC50 could not be calculated)
NUCC-0198771		4.02	Gefitinib, Gefitinib (hydrochloride), MCE_HY-50895, MCE_HY-50895A, ONC7_NSC715055, ONC9_NSC715055	JAK/STAT Signaling; Protein Tyrosine Kinase/RTK;	EGFR;	8	7.1	> 10	> 10
NUCC-0198771		4.02	Gefitinib, Gefitinib (hydrochloride), MCE_HY-50895, MCE_HY-50895A, ONC7_NSC715055, ONC9_NSC715055	JAK/STAT Signaling; Protein Tyrosine Kinase/RTK;	EGFR;	7.9	8	> 10	> 10
NUCC-0198723		4.02	Abiraterone, MCE_HY-70013, ONC7_NSC749226, ONC9_NSC749226	Metabolism/Protease;	Cytochrome P450 ;	> 10	(IC50 could not be calculated)	> 10	(IC50 could not be calculated)
NUCC-0198723		4.02	Abiraterone, MCE_HY-70013, ONC7_NSC749226, ONC9_NSC749226	Metabolism/Protease;	Cytochrome P450 ;	> 10	(IC50 could not be calculated)	> 10	(IC50 could not be calculated)
NUCC-0198722		2.25	MCE_HY-10159, MCE_HY-10159A, Nilotinib, Nilotinib (monohydrochloride monohydrate), ONC7_NSC747599, ONC9_NSC747599	Protein Tyrosine Kinase/RTK;	Bcr-Abl;	> 10	> 10	> 10	0.093
NUCC-0198722		2.25	MCE_HY-10159, MCE_HY-10159A, Nilotinib, Nilotinib (monohydrochloride monohydrate), ONC7_NSC747599, ONC9_NSC747599	Protein Tyrosine Kinase/RTK;	Bcr-Abl;	> 10	> 10	> 10	> 10
NUCC-0198712		2.53	AZ-5104, MCE_HY-B0793	JAK/STAT Signaling; Protein Tyrosine Kinase/RTK;	EGFR;	3.8	1.8			0.99	4.1
NUCC-0198698		4.47	MCE_HY-A0002, MCE_HY-I0230, Solifenacin (Succinate), Solifenacin (hydrochloride)	GPCR/G protein; Neuronal Signaling;	mAChR;	> 6.2	> 6.2			> 6.2	> 6.2
NUCC-0198637			MCE_HY-B0572, Zinc Pyrithione	Membrane Tranporter/Ion Channel;	Proton Pump;	> 6.2	(IC50 could not be calculated)			> 6.2	> 6.2
NUCC-0198632		1.4	Carfilzomib, MCE_HY-10455, ONC7_NSC758252, ONC9_NSC758252	Metabolism/Protease;	Proteasome;	0.0035	0.0045	(IC50 could not be calculated)	< 0.020
NUCC-0198632		1.4	Carfilzomib, MCE_HY-10455, ONC7_NSC758252, ONC9_NSC758252	Metabolism/Protease;	Proteasome;	0.0035	0.0044	(IC50 could not be calculated)	< 0.020
NUCC-0198622		2.5	Fulvestrant, MCE_HY-13636, ONC7_NSC719276, ONC9_NSC719276	Others;	Estrogen Receptor/ERR;	(IC50 could not be calculated)	(IC50 could not be calculated)	0.9	(IC50 could not be calculated)
NUCC-0198622		2.5	Fulvestrant, MCE_HY-13636, ONC7_NSC719276, ONC9_NSC719276	Others;	Estrogen Receptor/ERR;	(IC50 could not be calculated)	> 10	> 10	> 10
NUCC-0198607		3.9	Asenapine (hydrochloride), Asenapine (maleate), MCE_HY-11100, MCE_HY-16567	GPCR/G protein; Neuronal Signaling;	5-HT Receptor; Adrenergic Receptor;; 5-HT Receptor;	> 6.2	(IC50 could not be calculated)			> 6.2	> 6.2
NUCC-0198577		5.83	Bendamustine (hydrochloride), MCE_HY-B0077, ONC7_NSC138783, ONC9_NSC138783	Others;	Others;	(IC50 could not be calculated)	(IC50 could not be calculated)	> 10	(IC50 could not be calculated)
NUCC-0198577		5.83	Bendamustine (hydrochloride), MCE_HY-B0077, ONC7_NSC138783, ONC9_NSC138783	Others;	Others;	(IC50 could not be calculated)	> 10	> 10	(IC50 could not be calculated)
NUCC-0198573		2.14	Lapatinib, Lapatinib (ditosylate), MCE_HY-50898, MCE_HY-50898A, ONC7_NSC745750, ONC9_NSC745750	JAK/STAT Signaling; Protein Tyrosine Kinase/RTK;	EGFR;	> 10	(IC50 could not be calculated)	> 10	> 10
NUCC-0198573		2.14	Lapatinib, Lapatinib (ditosylate), MCE_HY-50898, MCE_HY-50898A, ONC7_NSC745750, ONC9_NSC745750	JAK/STAT Signaling; Protein Tyrosine Kinase/RTK;	EGFR;	> 10	(IC50 could not be calculated)	> 10	> 10
NUCC-0198539		5.17	MCE_HY-10221, ONC7_NSC701852, ONC9_NSC701852, SAHA, Vorinostat	Cell Cycle/DNA Damage;	HDAC;	2.7	3.1	8.1	7.9
NUCC-0198539		5.17	MCE_HY-10221, ONC7_NSC701852, ONC9_NSC701852, SAHA, Vorinostat	Cell Cycle/DNA Damage;	HDAC;	2.7	1.5	7.5	6.7
NUCC-0198509		3.99	JIB-04, MCE_HY-13953	Cell Cycle/DNA Damage;	Histone Demethylase;	> 6.2	> 6.2			> 6.2	(IC50 could not be calculated)
NUCC-0198504		3.05	MCE_HY-15826, SGC-CBP30	Others;	Others;	> 6.2	> 6.2			> 6.2	> 6.2
NUCC-0198483		4.02	MCE_HY-10224, ONC7_NSC761190, ONC9_NSC761190, Panobinostat	Cell Cycle/DNA Damage;	HDAC;	0.028	0.025	< 0.020	< 0.020
NUCC-0198483		4.02	MCE_HY-10224, ONC7_NSC761190, ONC9_NSC761190, Panobinostat	Cell Cycle/DNA Damage;	HDAC;	0.028	0.024	0.028	0.037
NUCC-0198453		4.51	MCE_HY-10617, ONC9_NSC756644, Rucaparib (phosphate)	Cell Cycle/DNA Damage;	PARP;	> 10	> 10	> 10	(IC50 could not be calculated)
NUCC-0198453		4.51	MCE_HY-10617, ONC9_NSC756644, Rucaparib (phosphate)	Cell Cycle/DNA Damage;	PARP;	> 10	> 10	> 10	(IC50 could not be calculated)
NUCC-0198446		1.56	MCE_HY-13962, SGI-1027	Cell Cycle/DNA Damage;	DNMT;	3	2.9			< 0.62	1.2
NUCC-0198349		3.98	CAL-101, MCE_HY-13026, ONC7_NSC759224, ONC9_NSC759224	PI3K/Akt/mTOR ;	PI3K;	> 10	> 10	> 10	> 10
NUCC-0198349		3.98	CAL-101, MCE_HY-13026, ONC7_NSC759224, ONC9_NSC759224	PI3K/Akt/mTOR ;	PI3K;	> 10	> 10	> 10	> 10
NUCC-0196251		3	AMD3100, MCE_HY-10046, MCE_HY-50912, ONC7_NSC761388, ONC9_NSC761388, Plerixafor, Plerixafor (octahydrochloride)	GPCR/G protein; Immunology/Inflammation;	CXCR;	(IC50 could not be calculated)	(IC50 could not be calculated)	(IC50 could not be calculated)	(IC50 could not be calculated)
NUCC-0196251		3	AMD3100, MCE_HY-10046, MCE_HY-50912, ONC7_NSC761388, ONC9_NSC761388, Plerixafor, Plerixafor (octahydrochloride)	GPCR/G protein; Immunology/Inflammation;	CXCR;	(IC50 could not be calculated)	(IC50 could not be calculated)	(IC50 could not be calculated)	(IC50 could not be calculated)
NUCC-0076982		4.24	MCE_HY-17371, ONC9_NSC266046, Oxaliplatin, SPC_01502282	Cell Cycle/DNA Damage;	DNA alkylator/crosslinker;	> 10	> 10	> 10	(IC50 could not be calculated)
NUCC-0076982		4.24	MCE_HY-17371, ONC9_NSC266046, Oxaliplatin, SPC_01502282	Cell Cycle/DNA Damage;	DNA alkylator/crosslinker;	> 10	> 10	> 10	(IC50 could not be calculated)
NUCC-0076486		3.96	D-glutamine, SPC_01500987, TMOL_T6468			(IC50 could not be calculated)	(IC50 could not be calculated)			> 6.2	(IC50 could not be calculated)
NUCC-0076006		2.48	MCE_HY-13738A, ONC7_NSC747974, ONC9_NSC747974, Raloxifene (hydrochloride), SPC_01505622	Others;	Estrogen Receptor/ERR;	> 10	(IC50 could not be calculated)	> 10	> 10
NUCC-0076006		2.48	MCE_HY-13738A, ONC7_NSC747974, ONC9_NSC747974, Raloxifene (hydrochloride), SPC_01505622	Others;	Estrogen Receptor/ERR;	> 10	(IC50 could not be calculated)	> 10	> 10
NUCC-0075990		5.83	Ifosfamide, MCE_HY-17419, ONC7_NSC109724, ONC9_NSC109724, SPC_01505480	Cell Cycle/DNA Damage;	DNA alkylator/crosslinker;	> 10	(IC50 could not be calculated)	(IC50 could not be calculated)	(IC50 could not be calculated)
NUCC-0075990		5.83	Ifosfamide, MCE_HY-17419, ONC7_NSC109724, ONC9_NSC109724, SPC_01505480	Cell Cycle/DNA Damage;	DNA alkylator/crosslinker;	> 10	> 10	(IC50 could not be calculated)	(IC50 could not be calculated)
NUCC-0075894		5.5	5-Aminolevulinic acid (hydrochloride), MCE_HY-N0305, ONC7_NSC18509, ONC9_NSC18509, SPC_01504184	Others;	Others;	(IC50 could not be calculated)	(IC50 could not be calculated)	(IC50 could not be calculated)	(IC50 could not be calculated)
NUCC-0075894		5.5	5-Aminolevulinic acid (hydrochloride), MCE_HY-N0305, ONC7_NSC18509, ONC9_NSC18509, SPC_01504184	Others;	Others;	(IC50 could not be calculated)	(IC50 could not be calculated)	(IC50 could not be calculated)	(IC50 could not be calculated)
NUCC-0075847		4.18	ONC7_NSC719627, ONC9_NSC719627, SPC_01503678			(IC50 could not be calculated)	> 10	(IC50 could not be calculated)	(IC50 could not be calculated)
NUCC-0075847		4.18	ONC7_NSC719627, ONC9_NSC719627, SPC_01503678			(IC50 could not be calculated)	(IC50 could not be calculated)	(IC50 could not be calculated)	> 10
NUCC-0075842		5.83	MCE_HY-14658, ONC7_NSC66847, ONC9_NSC66847, SPC_01503607, Thalidomide	Others;	Others;	(IC50 could not be calculated)	(IC50 could not be calculated)	(IC50 could not be calculated)	(IC50 could not be calculated)
NUCC-0075842		5.83	MCE_HY-14658, ONC7_NSC66847, ONC9_NSC66847, SPC_01503607, Thalidomide	Others;	Others;	(IC50 could not be calculated)	(IC50 could not be calculated)	(IC50 could not be calculated)	(IC50 could not be calculated)
NUCC-0075832		6	MCE_HY-16398, ONC7_NSC25154, ONC9_NSC25154, Pipobroman, SPC_01503393	Others;	Others;	> 10	> 10	> 10	0.099
NUCC-0075832		6	MCE_HY-16398, ONC7_NSC25154, ONC9_NSC25154, Pipobroman, SPC_01503393	Others;	Others;	> 10	> 10	> 10	> 10
NUCC-0075828		5	MCE_HY-17574, ONC7_NSC6396, ONC9_NSC6396, SPC_01503324, Thio-TEPA	Cell Cycle/DNA Damage;	DNA alkylator/crosslinker;	> 10	> 10	(IC50 could not be calculated)	> 10
NUCC-0075828		5	MCE_HY-17574, ONC7_NSC6396, ONC9_NSC6396, SPC_01503324, Thio-TEPA	Cell Cycle/DNA Damage;	DNA alkylator/crosslinker;	> 10	> 10	(IC50 could not be calculated)	> 10
NUCC-0075797		4.74	MCE_HY-17575, Melphalan, ONC7_NSC8806, ONC9_NSC8806, SPC_01500382	Cell Cycle/DNA Damage;	DNA alkylator/crosslinker;	> 10	> 10	(IC50 could not be calculated)	(IC50 could not be calculated)
NUCC-0075797		4.74	MCE_HY-17575, Melphalan, ONC7_NSC8806, ONC9_NSC8806, SPC_01500382	Cell Cycle/DNA Damage;	DNA alkylator/crosslinker;	> 10	> 10	(IC50 could not be calculated)	> 10
NUCC-0075780		5.83	Carmustine, MCE_HY-13585, ONC7_NSC409962, ONC9_NSC409962, SPC_01503110	Cell Cycle/DNA Damage;	DNA alkylator/crosslinker;	> 10	> 10	> 10	(IC50 could not be calculated)
NUCC-0075780		5.83	Carmustine, MCE_HY-13585, ONC7_NSC409962, ONC9_NSC409962, SPC_01503110	Cell Cycle/DNA Damage;	DNA alkylator/crosslinker;	> 10	> 10	> 10	> 10
NUCC-0075766		5.62	Altretamine, CB2_5148727, MCE_HY-B0181, ONC7_NSC13875, ONC9_NSC13875, SPC_01503065	Cell Cycle/DNA Damage;	DNA alkylator/crosslinker;	> 10	(IC50 could not be calculated)	(IC50 could not be calculated)	(IC50 could not be calculated)
NUCC-0075766		5.62	Altretamine, CB2_5148727, MCE_HY-B0181, ONC7_NSC13875, ONC9_NSC13875, SPC_01503065	Cell Cycle/DNA Damage;	DNA alkylator/crosslinker;	(IC50 could not be calculated)	(IC50 could not be calculated)	(IC50 could not be calculated)	(IC50 could not be calculated)
NUCC-0075743		5	Cisplatin, MCE_HY-17394, ONC9_NSC119875, SPC_01502107	Cell Cycle/DNA Damage;	DNA alkylator/crosslinker;	> 10	(IC50 could not be calculated)	(IC50 could not be calculated)	(IC50 could not be calculated)
NUCC-0075743		5	Cisplatin, MCE_HY-17394, ONC9_NSC119875, SPC_01502107	Cell Cycle/DNA Damage;	DNA alkylator/crosslinker;	> 10	(IC50 could not be calculated)	(IC50 could not be calculated)	> 10
NUCC-0075742		6	Carboplatin, MCE_HY-17393, ONC9_NSC241240, SPC_01502106	Cell Cycle/DNA Damage;	DNA alkylator/crosslinker;	(IC50 could not be calculated)	(IC50 could not be calculated)	(IC50 could not be calculated)	(IC50 could not be calculated)
NUCC-0075742		6	Carboplatin, MCE_HY-17393, ONC9_NSC241240, SPC_01502106	Cell Cycle/DNA Damage;	DNA alkylator/crosslinker;	> 10	> 10	(IC50 could not be calculated)	> 10
NUCC-0075723		3.42	Folic acid, MCE_HY-16637, SPC_01502020	Others;	Others;	(IC50 could not be calculated)	(IC50 could not be calculated)			< 0.62	(IC50 could not be calculated)
NUCC-0075720		4.49	MCE_HY-14649, ONC7_NSC122758, ONC9_NSC122758, Retinoic acid, SPC_01502016	Others;	Others;	(IC50 could not be calculated)	(IC50 could not be calculated)	(IC50 could not be calculated)	(IC50 could not be calculated)
NUCC-0075720		4.49	MCE_HY-14649, ONC7_NSC122758, ONC9_NSC122758, Retinoic acid, SPC_01502016	Others;	Others;	(IC50 could not be calculated)	(IC50 could not be calculated)	(IC50 could not be calculated)	(IC50 could not be calculated)
NUCC-0075628		4.34	Acebutolol (hydrochloride), MCE_HY-17497A, SPC_01500665	GPCR/G protein;	Adrenergic Receptor;	(IC50 could not be calculated)	> 6.2			(IC50 could not be calculated)	(IC50 could not be calculated)
NUCC-0075461		5	Chlormethine (hydrochloride), MCE_HY-B1253, ONC7_NSC762, ONC9_NSC762, SPC_01500375	Others;	Others;	(IC50 could not be calculated)	7.7	> 10	0.085
NUCC-0075461		5	Chlormethine (hydrochloride), MCE_HY-B1253, ONC7_NSC762, ONC9_NSC762, SPC_01500375	Others;	Others;	(IC50 could not be calculated)	9	> 10	> 10
NUCC-0075416		5.5	5-Fluorouracil, MCE_HY-90006, ONC7_NSC19893, ONC9_NSC19893, SPC_01500305	Cell Cycle/DNA Damage;	Nucleoside antimetabolite/analog;	> 10	> 10	(IC50 could not be calculated)	(IC50 could not be calculated)
NUCC-0075416		5.5	5-Fluorouracil, MCE_HY-90006, ONC7_NSC19893, ONC9_NSC19893, SPC_01500305	Cell Cycle/DNA Damage;	Nucleoside antimetabolite/analog;	> 10	> 10	(IC50 could not be calculated)	(IC50 could not be calculated)
NUCC-0075330		5.36	Chlorambucil, MCE_HY-13593, ONC7_NSC3088, ONC9_NSC3088, SPC_01500171	Others;	Others;	(IC50 could not be calculated)	> 10	> 10	(IC50 could not be calculated)
NUCC-0075330		5.36	Chlorambucil, MCE_HY-13593, ONC7_NSC3088, ONC9_NSC3088, SPC_01500171	Others;	Others;	(IC50 could not be calculated)	> 10	> 10	(IC50 could not be calculated)
NUCC-0075281		5.5	Allopurinol, MCE_HY-B0219, ONC7_NSC1390, ONC9_NSC1390, SPC_01500108	Others;	Xanthine oxidase;	(IC50 could not be calculated)	(IC50 could not be calculated)	(IC50 could not be calculated)	(IC50 could not be calculated)
NUCC-0075281		5.5	Allopurinol, MCE_HY-B0219, ONC7_NSC1390, ONC9_NSC1390, SPC_01500108	Others;	Xanthine oxidase;	(IC50 could not be calculated)	> 10	(IC50 could not be calculated)	(IC50 could not be calculated)
NUCC-0053945		2.79	Homoharringtonine, MCE_HY-14944, NCI1_NSC141633, ONC7_NSC758253, ONC9_NSC758253, TMOL_T3380	Others;	Others;	0.021	0.023	< 0.020	< 0.020
NUCC-0053945		2.79	Homoharringtonine, MCE_HY-14944, NCI1_NSC141633, ONC7_NSC758253, ONC9_NSC758253, TMOL_T3380	Others;	Others;	0.022	0.022	0.025	0.041
NUCC-0053932		2.72	MCE_HY-13502A, Mitoxantrone (dihydrochloride), NCI1_NSC301739, ONC7_NSC279836, ONC9_NSC279836, SPC_01503278	Cell Cycle/DNA Damage;	Topoisomerase;	0.057	0.026	0.24	0.31
NUCC-0053932		2.72	MCE_HY-13502A, Mitoxantrone (dihydrochloride), NCI1_NSC301739, ONC7_NSC279836, ONC9_NSC279836, SPC_01503278	Cell Cycle/DNA Damage;	Topoisomerase;	0.057	0.024	0.25	0.36
NUCC-0053925		2	NCI1_NSC82151, ONC7_NSC82151, ONC9_NSC82151			0.035	0.042	0.2	0.3
NUCC-0053925		2	NCI1_NSC82151, ONC7_NSC82151, ONC9_NSC82151			0.034	0.038	0.21	0.33
NUCC-0053876		2.78	NCI1_NSC122819, ONC7_NSC122819, ONC9_NSC122819			0.37	0.39	(IC50 could not be calculated)	(IC50 could not be calculated)
NUCC-0053876		2.78	NCI1_NSC122819, ONC7_NSC122819, ONC9_NSC122819			0.37	0.49	1.3	3.2
NUCC-0053861		5.69	MCE_HY-13555, NCI1_NSC26326, ¦Â-Lapachone	Cell Cycle/DNA Damage; Metabolic Enzyme/Protease;	Indoleamine 2,3- Indoleamine 2,3-Dioxygenase£¨IDO£©; Topoisomerase;	2.1	2.1			0.69	2.4
NUCC-0053844		5.83	Cyclophosphamide, MCE_HY-17420, NCI1_NSC26271, ONC7_NSC26271, ONC9_NSC26271, SPC_01500213	Cell Cycle/DNA Damage;	DNA alkylator/crosslinker;	(IC50 could not be calculated)	(IC50 could not be calculated)	(IC50 could not be calculated)	(IC50 could not be calculated)
NUCC-0053844		5.83	Cyclophosphamide, MCE_HY-17420, NCI1_NSC26271, ONC7_NSC26271, ONC9_NSC26271, SPC_01500213	Cell Cycle/DNA Damage;	DNA alkylator/crosslinker;	(IC50 could not be calculated)	(IC50 could not be calculated)	(IC50 could not be calculated)	(IC50 could not be calculated)
NUCC-0053824		6	MCE_HY-30151, Methoxsalen, NCI1_NSC45923, ONC7_NSC45923, ONC9_NSC45923, SPC_01500400	Metabolism/Protease;	Cytochrome P450 ;	(IC50 could not be calculated)	(IC50 could not be calculated)	(IC50 could not be calculated)	(IC50 could not be calculated)
NUCC-0053824		6	MCE_HY-30151, Methoxsalen, NCI1_NSC45923, ONC7_NSC45923, ONC9_NSC45923, SPC_01500400	Metabolism/Protease;	Cytochrome P450 ;	(IC50 could not be calculated)	(IC50 could not be calculated)	(IC50 could not be calculated)	(IC50 could not be calculated)
NUCC-0053710		2	NCI1_NSC307241, ONC7_NSC123127, ONC7_NSC256942, ONC9_NSC123127			0.094	0.11	0.37	0.34
NUCC-0053710		2	NCI1_NSC307241, ONC7_NSC123127, ONC7_NSC256942, ONC9_NSC123127			0.094	0.11	0.38	0.4
NUCC-0051871		3	NCI1_NSC24559, ONC7_NSC24559, ONC9_NSC24559			0.023	0.022	0.025	0.022
NUCC-0051871		3	NCI1_NSC24559, ONC7_NSC24559, ONC9_NSC24559			0.023	0.022	0.023	0.023
NUCC-0051844		3	NCI1_NSC125066, ONC7_NSC125066, ONC9_NSC125066			4.6	2.3	(IC50 could not be calculated)	(IC50 could not be calculated)
NUCC-0051844		3	NCI1_NSC125066, ONC7_NSC125066, ONC9_NSC125066			4.6	3.8	(IC50 could not be calculated)	(IC50 could not be calculated)
NUCC-0051790		3	NCI1_NSC3053, ONC7_NSC3053, ONC9_NSC3053			< 1.5E-03	< 1.5E-03	(IC50 could not be calculated)	(IC50 could not be calculated)
NUCC-0051790		3	NCI1_NSC3053, ONC7_NSC3053, ONC9_NSC3053			< 1.5E-03	< 1.5E-03	(IC50 could not be calculated)	(IC50 could not be calculated)
NUCC-0051782		1.17	NCI1_NSC226080, ONC7_NSC226080, ONC9_NSC226080			> 10	(IC50 could not be calculated)	(IC50 could not be calculated)	> 10
NUCC-0051782		1.17	NCI1_NSC226080, ONC7_NSC226080, ONC9_NSC226080			> 10	(IC50 could not be calculated)	> 10	> 10
NUCC-0051745		2.77	NCI1_NSC67574, ONC7_NSC67574, ONC9_NSC67574			0.0026	0.003	> 10	< 0.020
NUCC-0051745		2.77	NCI1_NSC67574, ONC7_NSC67574, ONC9_NSC67574			0.0026	0.0029	> 10	(IC50 could not be calculated)
NUCC-0051722		2.14	NCI1_NSC49842, ONC7_NSC49842, ONC9_NSC49842			< 1.5E-03	< 1.5E-03	> 10	(IC50 could not be calculated)
NUCC-0051722		2.14	NCI1_NSC49842, ONC7_NSC49842, ONC9_NSC49842			< 1.5E-03	< 1.5E-03	> 10	(IC50 could not be calculated)
NUCC-0051713		6	NCI1_NSC146397, Nitidine chloride, TMOL_T5S0761			2	2.2			1.3	2.9
NUCC-0051631		2.54	MCE_HY-13757, MCE_HY-13757A, NCI1_NSC180973, ONC7_NSC180973, ONC9_NSC180973, SPC_01500557, Tamoxifen, Tamoxifen (Citrate)	Others;	Estrogen Receptor/ERR;	(IC50 could not be calculated)	(IC50 could not be calculated)			> 6.2	> 6.2
NUCC-0051631		2.54	MCE_HY-13757, MCE_HY-13757A, NCI1_NSC180973, ONC7_NSC180973, ONC9_NSC180973, SPC_01500557, Tamoxifen, Tamoxifen (Citrate)	Others;	Estrogen Receptor/ERR;	(IC50 could not be calculated)	(IC50 could not be calculated)			> 6.2	> 6.2
NUCC-0051631		2.54	MCE_HY-13757, MCE_HY-13757A, NCI1_NSC180973, ONC7_NSC180973, ONC9_NSC180973, SPC_01500557, Tamoxifen, Tamoxifen (Citrate)	Others;	Estrogen Receptor/ERR;	> 10	(IC50 could not be calculated)	> 10	> 10
NUCC-0051631		2.54	MCE_HY-13757, MCE_HY-13757A, NCI1_NSC180973, ONC7_NSC180973, ONC9_NSC180973, SPC_01500557, Tamoxifen, Tamoxifen (Citrate)	Others;	Estrogen Receptor/ERR;	> 10	(IC50 could not be calculated)	> 10	> 10
NUCC-0051487		6	Busulfan, MCE_HY-B0245, NCI1_NSC750, ONC7_NSC750, ONC9_NSC750, SPC_01500152	Cell Cycle/DNA Damage;	DNA alkylator/crosslinker;	(IC50 could not be calculated)	(IC50 could not be calculated)	(IC50 could not be calculated)	(IC50 could not be calculated)
NUCC-0051487		6	Busulfan, MCE_HY-B0245, NCI1_NSC750, ONC7_NSC750, ONC9_NSC750, SPC_01500152	Cell Cycle/DNA Damage;	DNA alkylator/crosslinker;	(IC50 could not be calculated)	(IC50 could not be calculated)	(IC50 could not be calculated)	(IC50 could not be calculated)
NUCC-0051419		4	NCI1_NSC85998, ONC7_NSC85998, ONC9_NSC85998			(IC50 could not be calculated)	(IC50 could not be calculated)	(IC50 could not be calculated)	(IC50 could not be calculated)
NUCC-0051419		4	NCI1_NSC85998, ONC7_NSC85998, ONC9_NSC85998			(IC50 could not be calculated)	(IC50 could not be calculated)	(IC50 could not be calculated)	> 10
NUCC-0051412		5.5	6-Mercaptopurine, MCE_HY-13677, NCI1_NSC755, ONC7_NSC755, ONC9_NSC755, SPC_01500387	Cell Cycle/DNA Damage;	Nucleoside antimetabolite/analog;	1.1	0.6	(IC50 could not be calculated)	(IC50 could not be calculated)
NUCC-0051412		5.5	6-Mercaptopurine, MCE_HY-13677, NCI1_NSC755, ONC7_NSC755, ONC9_NSC755, SPC_01500387	Cell Cycle/DNA Damage;	Nucleoside antimetabolite/analog;	1.1	0.67	1.4	1.5
NUCC-0051360		5.76	NCI1_NSC9706, ONC7_NSC9706, ONC9_NSC9706			3.3	2.8	5.5	(IC50 could not be calculated)
NUCC-0051360		5.76	NCI1_NSC9706, ONC7_NSC9706, ONC9_NSC9706			3.3	3.6	5.4	(IC50 could not be calculated)
NUCC-0051251		5.17	Hydroxyurea, MCE_HY-B0313, NCI1_NSC32065, ONC7_NSC32065, ONC9_NSC32065, SPC_01500344	Others;	DNA/RNA Synthesis;	(IC50 could not be calculated)	(IC50 could not be calculated)	(IC50 could not be calculated)	(IC50 could not be calculated)
NUCC-0051251		5.17	Hydroxyurea, MCE_HY-B0313, NCI1_NSC32065, ONC7_NSC32065, ONC9_NSC32065, SPC_01500344	Others;	DNA/RNA Synthesis;	(IC50 could not be calculated)	(IC50 could not be calculated)	(IC50 could not be calculated)	(IC50 could not be calculated)
NUCC-0051215		3.81	Amifostine, MCE_HY-B0639, NCI1_NSC296961, ONC7_NSC296961, ONC9_NSC296961, SPC_01503081	Others;	Others;	> 10	(IC50 could not be calculated)	(IC50 could not be calculated)	(IC50 could not be calculated)
NUCC-0051215		3.81	Amifostine, MCE_HY-B0639, NCI1_NSC296961, ONC7_NSC296961, ONC9_NSC296961, SPC_01503081	Others;	Others;	> 10	(IC50 could not be calculated)	(IC50 could not be calculated)	(IC50 could not be calculated)
NUCC-0051193		5.49	8-Hydroxyquinoline, MCE_HY-B1005, NCI1_NSC285166, NCI1_NSC3907, SPC_01500456	Others;	Others;	4.7	5.5			2	4.5
NUCC-0051190		5.18	Dacarbazine, MCE_HY-B0078, NCI1_NSC45388, ONC7_NSC45388, ONC9_NSC45388, SPC_01500218, TMOL_T1120	Cell Cycle/DNA Damage;	Nucleoside antimetabolite/analog;	> 10	> 10	> 10	> 10
NUCC-0051190		5.18	Dacarbazine, MCE_HY-B0078, NCI1_NSC45388, ONC7_NSC45388, ONC9_NSC45388, SPC_01500218, TMOL_T1120	Cell Cycle/DNA Damage;	Nucleoside antimetabolite/analog;	> 10	> 10	> 10	> 10
NUCC-0051176		4.19	NCI1_NSC105014, ONC7_NSC105014, ONC9_NSC105014			0.13	0.17	(IC50 could not be calculated)	(IC50 could not be calculated)
NUCC-0051176		4.19	NCI1_NSC105014, ONC7_NSC105014, ONC9_NSC105014			0.13	0.27	(IC50 could not be calculated)	(IC50 could not be calculated)
NUCC-0051160		3	MCE_HY-13690, Mitotane, NCI1_NSC38721, ONC7_NSC38721, ONC9_NSC38721, SPC_00330082	Others;	Others;	(IC50 could not be calculated)	(IC50 could not be calculated)	(IC50 could not be calculated)	(IC50 could not be calculated)
NUCC-0051160		3	MCE_HY-13690, Mitotane, NCI1_NSC38721, ONC7_NSC38721, ONC9_NSC38721, SPC_00330082	Others;	Others;	(IC50 could not be calculated)	(IC50 could not be calculated)	(IC50 could not be calculated)	(IC50 could not be calculated)
NUCC-0051104		3.59	CC1_CPD000466295, MCE_HY-17453, Salmeterol (xinafoate)	GPCR/G protein;	Adrenergic Receptor;	> 6.2	> 6.2			> 6.2	> 6.2
NUCC-0051088		2.96	CC1_CPD000469175, Imatinib, Imatinib (Mesylate), MCE_HY-15463, MCE_HY-50946, ONC7_NSC743414, ONC9_NSC743414	Protein Tyrosine Kinase/RTK;	c-Kit; PDGFR;	(IC50 could not be calculated)	> 10	> 10	0.071
NUCC-0051088		2.96	CC1_CPD000469175, Imatinib, Imatinib (Mesylate), MCE_HY-15463, MCE_HY-50946, ONC7_NSC743414, ONC9_NSC743414	Protein Tyrosine Kinase/RTK;	c-Kit; PDGFR;	(IC50 could not be calculated)	(IC50 could not be calculated)	> 10	> 10
NUCC-0051075		3.35	CC1_CPD000469166, Irinotecan (hydrochloride trihydrate), Irinotecan (hydrochloride), MCE_HY-16562A, MCE_HY-16568, ONC7_NSC616348, ONC9_NSC616348	Cell Cycle/DNA Damage;	Topoisomerase;	9.7	9.2	> 10	(IC50 could not be calculated)
NUCC-0051075		3.35	CC1_CPD000469166, Irinotecan (hydrochloride trihydrate), Irinotecan (hydrochloride), MCE_HY-16562A, MCE_HY-16568, ONC7_NSC616348, ONC9_NSC616348	Cell Cycle/DNA Damage;	Topoisomerase;	9.7	9.8	> 10	(IC50 could not be calculated)
NUCC-0051015		4.9	CC1_CPD000449283, Haloperidol, MCE_HY-14538, NCI1_NSC170973, SPC_01500325	GPCR/G protein; Neuronal Signaling;	Dopamine Receptor;	(IC50 could not be calculated)	> 6.2			> 6.2	> 6.2
NUCC-0050971		4.39	CC1_CPD000449292, Donepezil (Hydrochloride), MCE_HY-B0034, SPC_01504403	Neuronal Signaling;	AChE;	(IC50 could not be calculated)	(IC50 could not be calculated)			> 6.2	(IC50 could not be calculated)
NUCC-0050932		4.34	CC1_CPD000466314, Exemestane, MCE_HY-13632, ONC7_NSC713563, ONC9_NSC713563	Others;	Others;	(IC50 could not be calculated)	(IC50 could not be calculated)	(IC50 could not be calculated)	(IC50 could not be calculated)
NUCC-0050932		4.34	CC1_CPD000466314, Exemestane, MCE_HY-13632, ONC7_NSC713563, ONC9_NSC713563	Others;	Others;	(IC50 could not be calculated)	> 10	(IC50 could not be calculated)	> 10
NUCC-0050893		2	CC1_CPD000466308, Epirubicin (hydrochloride), MCE_HY-13624A, ONC9_NSC256942, SPC_01505708	Cell Cycle/DNA Damage;	Topoisomerase;	0.088	0.094	0.31	0.3
NUCC-0050893		2	CC1_CPD000466308, Epirubicin (hydrochloride), MCE_HY-13624A, ONC9_NSC256942, SPC_01505708	Cell Cycle/DNA Damage;	Topoisomerase;	0.089	0.094	0.32	0.35
NUCC-0050860		4.6	CC1_CPD000058691, MCE_HY-13676, Megestrol (Acetate), ONC7_NSC71423, ONC9_NSC71423	Others;	Progesterone Receptor;	(IC50 could not be calculated)	(IC50 could not be calculated)	(IC50 could not be calculated)	(IC50 could not be calculated)
NUCC-0050860		4.6	CC1_CPD000058691, MCE_HY-13676, Megestrol (Acetate), ONC7_NSC71423, ONC9_NSC71423	Others;	Progesterone Receptor;	(IC50 could not be calculated)	(IC50 could not be calculated)	(IC50 could not be calculated)	(IC50 could not be calculated)
NUCC-0050813		5.53	CC1_CPD000466343, Letrozole, MCE_HY-14248, ONC7_NSC719345, ONC9_NSC719345	Others;	Others;	(IC50 could not be calculated)	(IC50 could not be calculated)	(IC50 could not be calculated)	(IC50 could not be calculated)
NUCC-0050813		5.53	CC1_CPD000466343, Letrozole, MCE_HY-14248, ONC7_NSC719345, ONC9_NSC719345	Others;	Others;	(IC50 could not be calculated)	(IC50 could not be calculated)	(IC50 could not be calculated)	(IC50 could not be calculated)
NUCC-0050789		3.33	CC1_CPD000449324, MCE_HY-14519, Methotrexate, NCI1_NSC740, ONC7_NSC740, ONC9_NSC740	Antibody-drug conjugates/ADCs Related; Cell Cycle/DNA Damage;	ADCs cytotoxin; Antifolate;	0.007	0.0087	< 0.020	< 0.020
NUCC-0050789		3.33	CC1_CPD000449324, MCE_HY-14519, Methotrexate, NCI1_NSC740, ONC7_NSC740, ONC9_NSC740	Antibody-drug conjugates/ADCs Related; Cell Cycle/DNA Damage;	ADCs cytotoxin; Antifolate;	0.007	0.0082	< 0.020	< 0.020
NUCC-0050774		2.85	CC1_CPD000059133, MCE_HY-B0532A, NCI1_NSC17474, NCI1_NSC46061, SPC_01500591, Trifluoperazine (dihydrochloride)	GPCR/G protein; Neuronal Signaling;	Dopamine Receptor;	> 6.2	(IC50 could not be calculated)			> 6.2	> 6.2
NUCC-0050685		5.47	Anastrozole, CC1_CPD000466301, MCE_HY-14274, ONC7_NSC719344, ONC9_NSC719344, SPC_01502278	Metabolism/Protease;	Cytochrome P450 ;	(IC50 could not be calculated)	(IC50 could not be calculated)	(IC50 could not be calculated)	(IC50 could not be calculated)
NUCC-0050685		5.47	Anastrozole, CC1_CPD000466301, MCE_HY-14274, ONC7_NSC719344, ONC9_NSC719344, SPC_01502278	Metabolism/Protease;	Cytochrome P450 ;	(IC50 could not be calculated)	(IC50 could not be calculated)	(IC50 could not be calculated)	(IC50 could not be calculated)
NUCC-0050672		5.17	6-Thioguanine, MCE_HY-13765, ONC7_NSC752, ONC9_NSC752, SPC_01500573, SPC_01504530	Cell Cycle/DNA Damage;	Nucleoside antimetabolite/analog;	0.35	0.21	0.3	0.31
NUCC-0050672		5.17	6-Thioguanine, MCE_HY-13765, ONC7_NSC752, ONC9_NSC752, SPC_01500573, SPC_01504530	Cell Cycle/DNA Damage;	Nucleoside antimetabolite/analog;	0.35	0.24	0.31	0.38
NUCC-0050231		5.15	Fenofibric acid, MCE_HY-B0760, SPC_01504414	Others;	Others;	> 6.2	(IC50 could not be calculated)			> 6.2	> 6.2
NUCC-0050218		3.52	ONC7_NSC755384, ONC9_NSC755384, SPC_01502390			0.21	0.14	< 0.020	< 0.020
NUCC-0050218		3.52	ONC7_NSC755384, ONC9_NSC755384, SPC_01502390			0.21	0.15	0.14	0.18
NUCC-0050195		4.99	CC1_CPD000469151, ONC7_NSC77213, ONC9_NSC77213, SPC_01502326			> 10	(IC50 could not be calculated)	(IC50 could not be calculated)	(IC50 could not be calculated)
NUCC-0050195		4.99	CC1_CPD000469151, ONC7_NSC77213, ONC9_NSC77213, SPC_01502326			> 10	> 10	(IC50 could not be calculated)	(IC50 could not be calculated)
NUCC-0050192		1.53	MCE_HY-B1077, Penfluridol, SPC_01505691	Membrane Tranporter/Ion Channel;	Calcium Channel;	> 6.2	> 6.2			3.8	6.1
NUCC-0050088		3.75	CC1_CPD000466344, MCE_HY-13768A, NCI1_NSC609699, ONC7_NSC609699, ONC9_NSC609699, SPC_01505820, Topotecan (Hydrochloride)	Cell Cycle/DNA Damage;	Topoisomerase;	0.18	0.12	0.35	0.65
NUCC-0050088		3.75	CC1_CPD000466344, MCE_HY-13768A, NCI1_NSC609699, ONC7_NSC609699, ONC9_NSC609699, SPC_01505820, Topotecan (Hydrochloride)	Cell Cycle/DNA Damage;	Topoisomerase;	0.17	0.11	0.45	1.4
NUCC-0050087		5.51	Imiquimod, MCE_HY-B0180, ONC7_NSC369100, ONC9_NSC369100, SPC_01502351	Immunology/Inflammation;	Toll-like Receptor (TLR);	(IC50 could not be calculated)	(IC50 could not be calculated)	(IC50 could not be calculated)	(IC50 could not be calculated)
NUCC-0050087		5.51	Imiquimod, MCE_HY-B0180, ONC7_NSC369100, ONC9_NSC369100, SPC_01502351	Immunology/Inflammation;	Toll-like Receptor (TLR);	(IC50 could not be calculated)	> 10	(IC50 could not be calculated)	(IC50 could not be calculated)
NUCC-0050074		4.62	MCE_HY-B0439, SPC_01506086, Sulfadoxine	Anti-infection;	Antiparasitic;	(IC50 could not be calculated)	> 6.2			> 6.2	(IC50 could not be calculated)
NUCC-0050065		5.75	Lomustine, MCE_HY-13669, ONC7_NSC79037, ONC9_NSC79037, SPC_01502301	Cell Cycle/DNA Damage;	DNA alkylator/crosslinker;	> 10	(IC50 could not be calculated)	> 10	1.2
NUCC-0050065		5.75	Lomustine, MCE_HY-13669, ONC7_NSC79037, ONC9_NSC79037, SPC_01502301	Cell Cycle/DNA Damage;	DNA alkylator/crosslinker;	> 10	> 10	> 10	> 10
NUCC-0050062		5.3	CC1_CPD000466338, MCE_HY-17364, ONC7_NSC362856, ONC9_NSC362856, SPC_01502289, Temozolomide	Cell Cycle/DNA Damage;	DNA alkylator/crosslinker;	(IC50 could not be calculated)	> 10	(IC50 could not be calculated)	(IC50 could not be calculated)
NUCC-0050062		5.3	CC1_CPD000466338, MCE_HY-17364, ONC7_NSC362856, ONC9_NSC362856, SPC_01502289, Temozolomide	Cell Cycle/DNA Damage;	DNA alkylator/crosslinker;	(IC50 could not be calculated)	> 10	(IC50 could not be calculated)	(IC50 could not be calculated)
NUCC-0050026		4.71	MCE_HY-B0144, Pitavastatin (Calcium), SPC_01502374	Metabolism/Protease;	HMG-CoA Reductase (HMGCR);	4	3.8			2.8	4.1
NUCC-0042096		4	CD1_1075-0005, NCI1_NSC63878, ONC7_NSC63878, ONC9_NSC63878			0.58	0.57	(IC50 could not be calculated)	(IC50 could not be calculated)
NUCC-0042096		4	CD1_1075-0005, NCI1_NSC63878, ONC7_NSC63878, ONC9_NSC63878			0.58	0.66	(IC50 could not be calculated)	(IC50 could not be calculated)
NUCC-0021933		3.25	CD1_1630-0135, FLI-06, MCE_HY-15860	Wnt/Hedgehog/Notch;	Notch;	> 6.2	> 6.2			> 6.2	6
NUCC-0000301		3.88	MCE_HY-12164, MGCD0103, Mocetinostat	Cell Cycle/DNA Damage;	HDAC;	1.6	1.6			< 0.62	1.5

## Sheet: 104 top
Molecule Name	Synonyms	Pathway	IC50 (uM) [Combo treatment: DMSO]	IC50 (uM) [Combo treatment: 200808]	IC50 (uM) [Combo treatment: 808]		200808 compared to dmso	808 compared to dmso						808 compared to dmso		drug+VC compared to drug+808	Synonyms
NUCC-0224363	Cucurbitacin IIA, TMOL_T3S1471		6		2.4		0	0.4	1	6	2.4		1	0.4	1	2.5	Cucurbitacin IIA, TMOL_T3S1471
NUCC-0224210	Gracillin, TMOL_T3774		5.8		2.1		0	0.362069	2	5.8	2.1		2	0.362069	2	2.7619	Gracillin, TMOL_T3774
NUCC-0223595	ONC9_NSC778304		8.1	6.6			0.814815	0	3	8.1	6.6		3	0.814815	3	1.22727	ONC9_NSC778304
NUCC-0223595	ONC9_NSC778304		8.3	6.6			0.795181	0	4	8.3	6.6		4	0.795181	4	1.25758	ONC9_NSC778304
NUCC-0200774	ONC7_NSC768068, ONC9_NSC768068		0.34	0.23			0.676471	0	5	0.34	0.23		5	0.676471	5	1.47826	ONC7_NSC768068, ONC9_NSC768068
NUCC-0200774	ONC7_NSC768068, ONC9_NSC768068		0.34	0.24			0.705882	0	6	0.34	0.24		6	0.705882	6	1.41667	ONC7_NSC768068, ONC9_NSC768068
NUCC-0200773	ONC7_NSC758254, ONC9_NSC758254		0.78	0.86			1.10256	0	7	0.78	0.86		7	1.10256	7	0.906977	ONC7_NSC758254, ONC9_NSC758254
NUCC-0200773	ONC7_NSC758254, ONC9_NSC758254		0.78	1.1			1.41026	0	8	0.78	1.1		8	1.41026	8	0.709091	ONC7_NSC758254, ONC9_NSC758254
NUCC-0200768	ONC7_NSC246131, ONC9_NSC246131		0.38	0.28			0.736842	0	9	0.38	0.28		9	0.736842	9	1.35714	ONC7_NSC246131, ONC9_NSC246131
NUCC-0200768	ONC7_NSC246131, ONC9_NSC246131		0.39	0.29			0.74359	0	10	0.39	0.29		10	0.74359	10	1.34483	ONC7_NSC246131, ONC9_NSC246131
NUCC-0200765	ONC7_NSC765694, ONC9_NSC765694		0.82	0.86			1.04878	0	11	0.82	0.86		11	1.04878	11	0.953488	ONC7_NSC765694, ONC9_NSC765694
NUCC-0200765	ONC7_NSC765694, ONC9_NSC765694		0.81	0.9			1.11111	0	12	0.81	0.9		12	1.11111	12	0.9	ONC7_NSC765694, ONC9_NSC765694
NUCC-0200764	ONC7_NSC754143, ONC9_NSC754143		0.0025	2			800	0	13	0.0025	2		13		13	0.00125	ONC7_NSC754143, ONC9_NSC754143
NUCC-0200762	ONC7_NSC256439, ONC9_NSC256439		0.027	0.25			9.25926	0	14	0.027	0.25		14	9.25926	14	0.108	ONC7_NSC256439, ONC9_NSC256439
NUCC-0200762	ONC7_NSC256439, ONC9_NSC256439		0.027	0.25			9.25926	0	15	0.027	0.25		15	9.25926	15	0.108	ONC7_NSC256439, ONC9_NSC256439
NUCC-0200487	Avermectin B1, MCE_HY-15311	Anti-infection;	4.8		1.3		0	0.270833	16	4.8	1.3		16	0.270833	16	3.69231	Avermectin B1, MCE_HY-15311
NUCC-0200450	Belinostat, MCE_HY-10225, ONC7_NSC758774, ONC9_NSC758774	Cell Cycle/DNA Damage;	1.7	2.1			1.23529	0	17	1.7	2.1		17	1.23529	17	0.809524	Belinostat, MCE_HY-10225, ONC7_NSC758774, ONC9_NSC758774
NUCC-0200450	Belinostat, MCE_HY-10225, ONC7_NSC758774, ONC9_NSC758774	Cell Cycle/DNA Damage;	1.7	2.1			1.23529	0	18	1.7	2.1		18	1.23529	18	0.809524	Belinostat, MCE_HY-10225, ONC7_NSC758774, ONC9_NSC758774
NUCC-0200394	MCE_HY-10192, NVP-TAE 684	Protein Tyrosine Kinase/RTK;	1.3		0.62		0	0.476923	19	1.3	0.62		19	0.476923	19	2.09677	MCE_HY-10192, NVP-TAE 684
NUCC-0200376	MCE_HY-13316, Mitomycin C, ONC7_NSC26980, ONC9_NSC26980, TMOL_T6890	Antibody-drug conjugates/ADCs Related; Cell Cycle/DNA Damage;	0.17	1.4			8.23529	0	20	0.17	1.4		20	8.23529	20	0.121429	MCE_HY-13316, Mitomycin C, ONC7_NSC26980, ONC9_NSC26980, TMOL_T6890
NUCC-0200376	MCE_HY-13316, Mitomycin C, ONC7_NSC26980, ONC9_NSC26980, TMOL_T6890	Antibody-drug conjugates/ADCs Related; Cell Cycle/DNA Damage;	0.17	1.3			7.64706	0	21	0.17	1.3		21	7.64706	21	0.130769	MCE_HY-13316, Mitomycin C, ONC7_NSC26980, ONC9_NSC26980, TMOL_T6890
NUCC-0200367	LY3009120, MCE_HY-12558	MAPK;	2.5		0.62		0	0.248	22	2.5	0.62		22	0.248	22	4.03226	LY3009120, MCE_HY-12558
NUCC-0200300	Cucurbitacin B, MCE_HY-N0416	Others;	4.8		0.62		0	0.129167	23	4.8	0.62		23	0.129167	23	7.74194	Cucurbitacin B, MCE_HY-N0416
NUCC-0200254	LY2835219, MCE_HY-16297, ONC9_NSC768073	Cell Cycle/DNA Damage;	0.49	0.38			0.77551	0	24	0.49	0.38		24	0.77551	24	1.28947	LY2835219, MCE_HY-16297, ONC9_NSC768073
NUCC-0200254	LY2835219, MCE_HY-16297, ONC9_NSC768073	Cell Cycle/DNA Damage;	0.49	0.4			0.816327	0	25	0.49	0.4		25	0.816327	25	1.225	LY2835219, MCE_HY-16297, ONC9_NSC768073
NUCC-0200247	FRAX486, MCE_HY-15542B	Cell Cycle/DNA Damage;	3.2		1.5		0	0.46875	26	3.2	1.5		26	0.46875	26	2.13333	FRAX486, MCE_HY-15542B
NUCC-0200230	MCE_HY-10452, MLN9708	Metabolism/Protease;	1.1		0.62		0	0.563636	27	1.1	0.62		27	0.563636	27	1.77419	MCE_HY-10452, MLN9708
NUCC-0200188	Darapladib, MCE_HY-10521	Others;	5.3		1.5		0	0.283019	28	5.3	1.5		28	0.283019	28	3.53333	Darapladib, MCE_HY-10521
NUCC-0200135	Crenolanib, MCE_HY-13223	Protein Tyrosine Kinase/RTK;	3		2.8		0	0.933333	29	3	2.8		29	0.933333	29	1.07143	Crenolanib, MCE_HY-13223
NUCC-0200130	BMS-345541, BMS-345541 (free base), MCE_HY-10518, MCE_HY-10519	NF-kB;	6.2		2		0	0.322581	30	6.2	2		30	0.322581	30	3.1	BMS-345541, BMS-345541 (free base), MCE_HY-10518, MCE_HY-10519
NUCC-0200074	MCE_HY-10115A, PI-103 (Hydrochloride)	PI3K/Akt/mTOR;	1.3		1.8		0	1.38462	31	1.3	1.8		31	1.38462	31	0.722222	MCE_HY-10115A, PI-103 (Hydrochloride)
NUCC-0200004	BAY 80-6946, MCE_HY-15346, ONC9_NSC809693	PI3K/Akt/mTOR;	7	4.9			0.7	0	32	7	4.9		32	0.7	32	1.42857	BAY 80-6946, MCE_HY-15346, ONC9_NSC809693
NUCC-0200004	BAY 80-6946, MCE_HY-15346, ONC9_NSC809693	PI3K/Akt/mTOR;	7	5.2			0.742857	0	33	7	5.2		33	0.742857	33	1.34615	BAY 80-6946, MCE_HY-15346, ONC9_NSC809693
NUCC-0199915	MCE_HY-13902, VE-822	Cell Cycle/DNA Damage;	1.9		1.1		0	0.578947	34	1.9	1.1		34	0.578947	34	1.72727	MCE_HY-13902, VE-822
NUCC-0199900	MCE_HY-10453, MLN2238	Metabolism/Protease;	1.6		0.62		0	0.3875	35	1.6	0.62		35	0.3875	35	2.58065	MCE_HY-10453, MLN2238
NUCC-0199785	Dioscin, MCE_HY-N0124, TMOL_T6473	Others;	3.4		0.62		0	0.182353	36	3.4	0.62		36	0.182353	36	5.48387	Dioscin, MCE_HY-N0124, TMOL_T6473
NUCC-0199657	MCE_HY-15898, Y-320	Immunology/Inflammation;	1.2		0.62		0	0.516667	37	1.2	0.62		37	0.516667	37	1.93548	MCE_HY-15898, Y-320
NUCC-0199641	MCE_HY-11107, PHA-665752	Protein Tyrosine Kinase/RTK;	5.2		1.5		0	0.288462	38	5.2	1.5		38	0.288462	38	3.46667	MCE_HY-11107, PHA-665752
NUCC-0199622	MCE_HY-15312, WP1066	JAK/STAT Signaling;	5.5		1.7		0	0.309091	39	5.5	1.7		39	0.309091	39	3.23529	MCE_HY-15312, WP1066
NUCC-0199617	MCE_HY-32721, Neratinib, ONC9_NSC757439	JAK/STAT Signaling; Protein Tyrosine Kinase/RTK;	0.37	0.77			2.08108	0	40	0.37	0.77		40	2.08108	40	0.480519	MCE_HY-32721, Neratinib, ONC9_NSC757439
NUCC-0199617	MCE_HY-32721, Neratinib, ONC9_NSC757439	JAK/STAT Signaling; Protein Tyrosine Kinase/RTK;	0.37	0.77			2.08108	0	41	0.37	0.77		41	2.08108	41	0.480519	MCE_HY-32721, Neratinib, ONC9_NSC757439
NUCC-0199461	AZD-9291, AZD-9291 (dimesylate), AZD-9291 (mesylate), MCE_HY-15772, MCE_HY-15772A, MCE_HY-79077, ONC7_NSC779217, ONC9_NSC779217	JAK/STAT Signaling; Protein Tyrosine Kinase/RTK;	5.7		1.6		0	0.280702	42	5.7	1.6		42	0.280702	42	3.5625	AZD-9291, AZD-9291 (dimesylate), AZD-9291 (mesylate), MCE_HY-15772, MCE_HY-15772A, MCE_HY-79077, ONC7_NSC779217, ONC9_NSC779217
NUCC-0199461	AZD-9291, AZD-9291 (dimesylate), AZD-9291 (mesylate), MCE_HY-15772, MCE_HY-15772A, MCE_HY-79077, ONC7_NSC779217, ONC9_NSC779217	JAK/STAT Signaling; Protein Tyrosine Kinase/RTK;	5.8		1.5		0	0.258621	43	5.8	1.5		43	0.258621	43	3.86667	AZD-9291, AZD-9291 (dimesylate), AZD-9291 (mesylate), MCE_HY-15772, MCE_HY-15772A, MCE_HY-79077, ONC7_NSC779217, ONC9_NSC779217
NUCC-0199435	LDK378, LDK378 (dihydrochloride), MCE_HY-15656, MCE_HY-15656A, ONC7_NSC776422, ONC9_NSC776422	Protein Tyrosine Kinase/RTK;	2	1.5			0.75	0	44	2	1.5		44	0.75	44	1.33333	LDK378, LDK378 (dihydrochloride), MCE_HY-15656, MCE_HY-15656A, ONC7_NSC776422, ONC9_NSC776422
NUCC-0199435	LDK378, LDK378 (dihydrochloride), MCE_HY-15656, MCE_HY-15656A, ONC7_NSC776422, ONC9_NSC776422	Protein Tyrosine Kinase/RTK;	2	1.7			0.85	0	45	2	1.7		45	0.85	45	1.17647	LDK378, LDK378 (dihydrochloride), MCE_HY-15656, MCE_HY-15656A, ONC7_NSC776422, ONC9_NSC776422
NUCC-0199419	MCE_HY-15925, NBT	Biochemical Reagent;	3.8		0.62		0	0.163158	46	3.8	0.62		46	0.163158	46	6.12903	MCE_HY-15925, NBT
NUCC-0199266	CH5424802, CH5424802 (Hydrochloride), MCE_HY-13011, MCE_HY-13011A, ONC7_NSC764040, ONC9_NSC764040	Protein Tyrosine Kinase/RTK;	9.8	8.6			0.877551	0	47	9.8	8.6		47	0.877551	47	1.13953	CH5424802, CH5424802 (Hydrochloride), MCE_HY-13011, MCE_HY-13011A, ONC7_NSC764040, ONC9_NSC764040
NUCC-0199266	CH5424802, CH5424802 (Hydrochloride), MCE_HY-13011, MCE_HY-13011A, ONC7_NSC764040, ONC9_NSC764040	Protein Tyrosine Kinase/RTK;	9.9	8.3			0.838384	0	48	9.9	8.3		48	0.838384	48	1.19277	CH5424802, CH5424802 (Hydrochloride), MCE_HY-13011, MCE_HY-13011A, ONC7_NSC764040, ONC9_NSC764040
NUCC-0199263	CHIR-98014, MCE_HY-13076	PI3K/Akt/mTOR; Wnt/Hedgehog/Notch;	4		1.1		0	0.275	49	4	1.1		49	0.275	49	3.63636	CHIR-98014, MCE_HY-13076
NUCC-0199207	BIO, MCE_HY-10580	Cell Cycle/DNA Damage; PI3K/Akt/mTOR;	1.7		0.62		0	0.364706	50	1.7	0.62		50	0.364706	50	2.74194	BIO, MCE_HY-10580
NUCC-0199192	MCE_HY-10999, MCE_HY-10999A, ONC7_NSC758246, ONC9_NSC758246, Trametinib, Trametinib (DMSO solvate)	MAPK ;	4.3		0.96		0	0.223256	51	4.3	0.96		51	0.223256	51	4.47917	MCE_HY-10999, MCE_HY-10999A, ONC7_NSC758246, ONC9_NSC758246, Trametinib, Trametinib (DMSO solvate)
NUCC-0199192	MCE_HY-10999, MCE_HY-10999A, ONC7_NSC758246, ONC9_NSC758246, Trametinib, Trametinib (DMSO solvate)	MAPK ;	0.072	0.02			0.277778	0	52	0.072	0.02		52	0.277778	52	3.6	MCE_HY-10999, MCE_HY-10999A, ONC7_NSC758246, ONC9_NSC758246, Trametinib, Trametinib (DMSO solvate)
NUCC-0199192	MCE_HY-10999, MCE_HY-10999A, ONC7_NSC758246, ONC9_NSC758246, Trametinib, Trametinib (DMSO solvate)	MAPK ;	0.073	0.036			0.493151	0	53	0.073	0.036		53	0.493151	53	2.02778	MCE_HY-10999, MCE_HY-10999A, ONC7_NSC758246, ONC9_NSC758246, Trametinib, Trametinib (DMSO solvate)
NUCC-0199156	Chelerythrine Chloride, MCE_HY-12048	TGF-beta/Smad;	2.2		1.7		0	0.772727	54	2.2	1.7		54	0.772727	54	1.29412	Chelerythrine Chloride, MCE_HY-12048
NUCC-0199029	Lomitapide, MCE_HY-14667	Others;	4.5		2.4		0	0.533333	55	4.5	2.4		55	0.533333	55	1.875	Lomitapide, MCE_HY-14667
NUCC-0198963	MCE_HY-10260, ONC7_NSC760766, ONC9_NSC760766, Vandetanib	Protein Tyrosine Kinase/RTK;	3.6	2.3			0.638889	0	56	3.6	2.3		56	0.638889	56	1.56522	MCE_HY-10260, ONC7_NSC760766, ONC9_NSC760766, Vandetanib
NUCC-0198963	MCE_HY-10260, ONC7_NSC760766, ONC9_NSC760766, Vandetanib	Protein Tyrosine Kinase/RTK;	3.5	2.3			0.657143	0	57	3.5	2.3		57	0.657143	57	1.52174	MCE_HY-10260, ONC7_NSC760766, ONC9_NSC760766, Vandetanib
NUCC-0198961	MCE_HY-12047, ONC7_NSC758487, ONC9_NSC758487, Ponatinib	Protein Tyrosine Kinase/RTK;	0.66	0.71			1.07576	0	58	0.66	0.71		58	1.07576	58	0.929577	MCE_HY-12047, ONC7_NSC758487, ONC9_NSC758487, Ponatinib
NUCC-0198961	MCE_HY-12047, ONC7_NSC758487, ONC9_NSC758487, Ponatinib	Protein Tyrosine Kinase/RTK;	0.66	0.72			1.09091	0	59	0.66	0.72		59	1.09091	59	0.916667	MCE_HY-12047, ONC7_NSC758487, ONC9_NSC758487, Ponatinib
NUCC-0198959	Erlotinib, Erlotinib (Hydrochloride), MCE_HY-12008, MCE_HY-50896, ONC7_NSC718781, ONC9_NSC718781	JAK/STAT Signaling; Protein Tyrosine Kinase/RTK;	5.5	7.9			1.43636	0	60	5.5	7.9		60	1.43636	60	0.696203	Erlotinib, Erlotinib (Hydrochloride), MCE_HY-12008, MCE_HY-50896, ONC7_NSC718781, ONC9_NSC718781
NUCC-0198959	Erlotinib, Erlotinib (Hydrochloride), MCE_HY-12008, MCE_HY-50896, ONC7_NSC718781, ONC9_NSC718781	JAK/STAT Signaling; Protein Tyrosine Kinase/RTK;	5.6	7.5			1.33929	0	61	5.6	7.5		61	1.33929	61	0.746667	Erlotinib, Erlotinib (Hydrochloride), MCE_HY-12008, MCE_HY-50896, ONC7_NSC718781, ONC9_NSC718781
NUCC-0198891	Crizotinib, Crizotinib (hydrochloride), MCE_HY-50878, MCE_HY-50878A, ONC9_NSC756645	Protein Tyrosine Kinase/RTK;	2.3	2.6			1.13043	0	62	2.3	2.6		62	1.13043	62	0.884615	Crizotinib, Crizotinib (hydrochloride), MCE_HY-50878, MCE_HY-50878A, ONC9_NSC756645
NUCC-0198891	Crizotinib, Crizotinib (hydrochloride), MCE_HY-50878, MCE_HY-50878A, ONC9_NSC756645	Protein Tyrosine Kinase/RTK;	2.3	2.6			1.13043	0	63	2.3	2.6		63	1.13043	63	0.884615	Crizotinib, Crizotinib (hydrochloride), MCE_HY-50878, MCE_HY-50878A, ONC9_NSC756645
NUCC-0198837	MCE_HY-10255A, ONC7_NSC750690, ONC9_NSC750690, Sunitinib	Protein Tyrosine Kinase/RTK;	1.6	2.1			1.3125	0	64	1.6	2.1		64	1.3125	64	0.761905	MCE_HY-10255A, ONC7_NSC750690, ONC9_NSC750690, Sunitinib
NUCC-0198837	MCE_HY-10255A, ONC7_NSC750690, ONC9_NSC750690, Sunitinib	Protein Tyrosine Kinase/RTK;	1.3	1.4			1.07692	0	65	1.3	1.4		65	1.07692	65	0.928571	MCE_HY-10255A, ONC7_NSC750690, ONC9_NSC750690, Sunitinib
NUCC-0198832	Bortezomib, MCE_HY-10227, ONC7_NSC756655, ONC9_NSC756655	Metabolism/Protease;	0.028	0.023			0.821429	0	66	0.028	0.023		66	0.821429	66	1.21739	Bortezomib, MCE_HY-10227, ONC7_NSC756655, ONC9_NSC756655
NUCC-0198832	Bortezomib, MCE_HY-10227, ONC7_NSC756655, ONC9_NSC756655	Metabolism/Protease;	0.028	0.024			0.857143	0	67	0.028	0.024		67	0.857143	67	1.16667	Bortezomib, MCE_HY-10227, ONC7_NSC756655, ONC9_NSC756655
NUCC-0198830	Afatinib, Afatinib (dimaleate), MCE_HY-10261, MCE_HY-10261A, ONC7_NSC750691, ONC9_NSC750691	JAK/STAT Signaling; Protein Tyrosine Kinase/RTK;	1.1	2			1.81818	0	68	1.1	2		68	1.81818	68	0.55	Afatinib, Afatinib (dimaleate), MCE_HY-10261, MCE_HY-10261A, ONC7_NSC750691, ONC9_NSC750691
NUCC-0198830	Afatinib, Afatinib (dimaleate), MCE_HY-10261, MCE_HY-10261A, ONC7_NSC750691, ONC9_NSC750691	JAK/STAT Signaling; Protein Tyrosine Kinase/RTK;	1.1	1.4			1.27273	0	69	1.1	1.4		69	1.27273	69	0.785714	Afatinib, Afatinib (dimaleate), MCE_HY-10261, MCE_HY-10261A, ONC7_NSC750691, ONC9_NSC750691
NUCC-0198712	AZ-5104, MCE_HY-B0793	JAK/STAT Signaling; Protein Tyrosine Kinase/RTK;	3.8		0.99		0	0.260526	70	3.8	0.99		70	0.260526	70	3.83838	AZ-5104, MCE_HY-B0793
NUCC-0198539	MCE_HY-10221, ONC7_NSC701852, ONC9_NSC701852, SAHA, Vorinostat	Cell Cycle/DNA Damage;	2.7	8.1			3	0	71	2.7	8.1		71	3	71	0.333333	MCE_HY-10221, ONC7_NSC701852, ONC9_NSC701852, SAHA, Vorinostat
NUCC-0198539	MCE_HY-10221, ONC7_NSC701852, ONC9_NSC701852, SAHA, Vorinostat	Cell Cycle/DNA Damage;	2.7	7.5			2.77778	0	72	2.7	7.5		72	2.77778	72	0.36	MCE_HY-10221, ONC7_NSC701852, ONC9_NSC701852, SAHA, Vorinostat
NUCC-0198483	MCE_HY-10224, ONC7_NSC761190, ONC9_NSC761190, Panobinostat	Cell Cycle/DNA Damage;	0.028	0.02			0.714286	0	73	0.028	0.02		73	0.714286	73	1.4	MCE_HY-10224, ONC7_NSC761190, ONC9_NSC761190, Panobinostat
NUCC-0198483	MCE_HY-10224, ONC7_NSC761190, ONC9_NSC761190, Panobinostat	Cell Cycle/DNA Damage;	0.028	0.028			1	0	74	0.028	0.028		74	1	74	1	MCE_HY-10224, ONC7_NSC761190, ONC9_NSC761190, Panobinostat
NUCC-0198446	MCE_HY-13962, SGI-1027	Cell Cycle/DNA Damage;	3		0.62		0	0.206667	75	3	0.62		75	0.206667	75	4.83871	MCE_HY-13962, SGI-1027
NUCC-0053945	Homoharringtonine, MCE_HY-14944, NCI1_NSC141633, ONC7_NSC758253, ONC9_NSC758253, TMOL_T3380	Others;	0.021	0.02			0.952381	0	76	0.021	0.02		76	0.952381	76	1.05	Homoharringtonine, MCE_HY-14944, NCI1_NSC141633, ONC7_NSC758253, ONC9_NSC758253, TMOL_T3380
NUCC-0053945	Homoharringtonine, MCE_HY-14944, NCI1_NSC141633, ONC7_NSC758253, ONC9_NSC758253, TMOL_T3380	Others;	0.022	0.025			1.13636	0	77	0.022	0.025		77	1.13636	77	0.88	Homoharringtonine, MCE_HY-14944, NCI1_NSC141633, ONC7_NSC758253, ONC9_NSC758253, TMOL_T3380
NUCC-0053932	MCE_HY-13502A, Mitoxantrone (dihydrochloride), NCI1_NSC301739, ONC7_NSC279836, ONC9_NSC279836, SPC_01503278	Cell Cycle/DNA Damage;	0.057	0.24			4.21053	0	78	0.057	0.24		78	4.21053	78	0.2375	MCE_HY-13502A, Mitoxantrone (dihydrochloride), NCI1_NSC301739, ONC7_NSC279836, ONC9_NSC279836, SPC_01503278
NUCC-0053932	MCE_HY-13502A, Mitoxantrone (dihydrochloride), NCI1_NSC301739, ONC7_NSC279836, ONC9_NSC279836, SPC_01503278	Cell Cycle/DNA Damage;	0.057	0.25			4.38596	0	79	0.057	0.25		79	4.38596	79	0.228	MCE_HY-13502A, Mitoxantrone (dihydrochloride), NCI1_NSC301739, ONC7_NSC279836, ONC9_NSC279836, SPC_01503278
NUCC-0053925	NCI1_NSC82151, ONC7_NSC82151, ONC9_NSC82151		0.035	0.2			5.71429	0	80	0.035	0.2		80	5.71429	80	0.175	NCI1_NSC82151, ONC7_NSC82151, ONC9_NSC82151
NUCC-0053925	NCI1_NSC82151, ONC7_NSC82151, ONC9_NSC82151		0.034	0.21			6.17647	0	81	0.034	0.21		81	6.17647	81	0.161905	NCI1_NSC82151, ONC7_NSC82151, ONC9_NSC82151
NUCC-0053876	NCI1_NSC122819, ONC7_NSC122819, ONC9_NSC122819		0.37	1.3			3.51351	0	82	0.37	1.3		82	3.51351	82	0.284615	NCI1_NSC122819, ONC7_NSC122819, ONC9_NSC122819
NUCC-0053861	MCE_HY-13555, NCI1_NSC26326, ¦Â-Lapachone	Cell Cycle/DNA Damage; Metabolic Enzyme/Protease;	2.1		0.69		0	0.328571	83	2.1	0.69		83	0.328571	83	3.04348	MCE_HY-13555, NCI1_NSC26326, ¦Â-Lapachone
NUCC-0053710	NCI1_NSC307241, ONC7_NSC123127, ONC7_NSC256942, ONC9_NSC123127		0.094	0.37			3.93617	0	84	0.094	0.37		84	3.93617	84	0.254054	NCI1_NSC307241, ONC7_NSC123127, ONC7_NSC256942, ONC9_NSC123127
NUCC-0053710	NCI1_NSC307241, ONC7_NSC123127, ONC7_NSC256942, ONC9_NSC123127		0.094	0.38			4.04255	0	85	0.094	0.38		85	4.04255	85	0.247368	NCI1_NSC307241, ONC7_NSC123127, ONC7_NSC256942, ONC9_NSC123127
NUCC-0051871	NCI1_NSC24559, ONC7_NSC24559, ONC9_NSC24559		0.023	0.025			1.08696	0	86	0.023	0.025		86	1.08696	86	0.92	NCI1_NSC24559, ONC7_NSC24559, ONC9_NSC24559
NUCC-0051871	NCI1_NSC24559, ONC7_NSC24559, ONC9_NSC24559		0.023	0.023			1	0	87	0.023	0.023		87	1	87	1	NCI1_NSC24559, ONC7_NSC24559, ONC9_NSC24559
NUCC-0051713	NCI1_NSC146397, Nitidine chloride, TMOL_T5S0761		2		1.3		0	0.65	88	2	1.3		88	0.65	88	1.53846	NCI1_NSC146397, Nitidine chloride, TMOL_T5S0761
NUCC-0051412	6-Mercaptopurine, MCE_HY-13677, NCI1_NSC755, ONC7_NSC755, ONC9_NSC755, SPC_01500387	Cell Cycle/DNA Damage;	1.1	1.4			1.27273	0	89	1.1	1.4		89	1.27273	89	0.785714	6-Mercaptopurine, MCE_HY-13677, NCI1_NSC755, ONC7_NSC755, ONC9_NSC755, SPC_01500387
NUCC-0051360	NCI1_NSC9706, ONC7_NSC9706, ONC9_NSC9706		3.3	5.5			1.66667	0	90	3.3	5.5		90	1.66667	90	0.6	NCI1_NSC9706, ONC7_NSC9706, ONC9_NSC9706
NUCC-0051360	NCI1_NSC9706, ONC7_NSC9706, ONC9_NSC9706		3.3	5.4			1.63636	0	91	3.3	5.4		91	1.63636	91	0.611111	NCI1_NSC9706, ONC7_NSC9706, ONC9_NSC9706
NUCC-0051193	8-Hydroxyquinoline, MCE_HY-B1005, NCI1_NSC285166, NCI1_NSC3907, SPC_01500456	Others;	4.7		2		0	0.425532	92	4.7	2		92	0.425532	92	2.35	8-Hydroxyquinoline, MCE_HY-B1005, NCI1_NSC285166, NCI1_NSC3907, SPC_01500456
NUCC-0050893	CC1_CPD000466308, Epirubicin (hydrochloride), MCE_HY-13624A, ONC9_NSC256942, SPC_01505708	Cell Cycle/DNA Damage;	0.088	0.31			3.52273	0	93	0.088	0.31		93	3.52273	93	0.283871	CC1_CPD000466308, Epirubicin (hydrochloride), MCE_HY-13624A, ONC9_NSC256942, SPC_01505708
NUCC-0050893	CC1_CPD000466308, Epirubicin (hydrochloride), MCE_HY-13624A, ONC9_NSC256942, SPC_01505708	Cell Cycle/DNA Damage;	0.089	0.32			3.59551	0	94	0.089	0.32		94	3.59551	94	0.278125	CC1_CPD000466308, Epirubicin (hydrochloride), MCE_HY-13624A, ONC9_NSC256942, SPC_01505708
NUCC-0050789	CC1_CPD000449324, MCE_HY-14519, Methotrexate, NCI1_NSC740, ONC7_NSC740, ONC9_NSC740	Antibody-drug conjugates/ADCs Related; Cell Cycle/DNA Damage;	0.007	0.02			2.85714	0	95	0.007	0.02		95	2.85714	95	0.35	CC1_CPD000449324, MCE_HY-14519, Methotrexate, NCI1_NSC740, ONC7_NSC740, ONC9_NSC740
NUCC-0050789	CC1_CPD000449324, MCE_HY-14519, Methotrexate, NCI1_NSC740, ONC7_NSC740, ONC9_NSC740	Antibody-drug conjugates/ADCs Related; Cell Cycle/DNA Damage;	0.007	0.02			2.85714	0	96	0.007	0.02		96	2.85714	96	0.35	CC1_CPD000449324, MCE_HY-14519, Methotrexate, NCI1_NSC740, ONC7_NSC740, ONC9_NSC740
NUCC-0050672	6-Thioguanine, MCE_HY-13765, ONC7_NSC752, ONC9_NSC752, SPC_01500573, SPC_01504530	Cell Cycle/DNA Damage;	0.35	0.3			0.857143	0	97	0.35	0.3		97	0.857143	97	1.16667	6-Thioguanine, MCE_HY-13765, ONC7_NSC752, ONC9_NSC752, SPC_01500573, SPC_01504530
NUCC-0050672	6-Thioguanine, MCE_HY-13765, ONC7_NSC752, ONC9_NSC752, SPC_01500573, SPC_01504530	Cell Cycle/DNA Damage;	0.35	0.31			0.885714	0	98	0.35	0.31		98	0.885714	98	1.12903	6-Thioguanine, MCE_HY-13765, ONC7_NSC752, ONC9_NSC752, SPC_01500573, SPC_01504530
NUCC-0050218	ONC7_NSC755384, ONC9_NSC755384, SPC_01502390		0.21	0.02			0.0952381	0	99	0.21	0.02		99	0.0952381	99	10.5	ONC7_NSC755384, ONC9_NSC755384, SPC_01502390
NUCC-0050218	ONC7_NSC755384, ONC9_NSC755384, SPC_01502390		0.21	0.14			0.666667	0	100	0.21	0.14		100	0.666667	100	1.5	ONC7_NSC755384, ONC9_NSC755384, SPC_01502390
NUCC-0050088	CC1_CPD000466344, MCE_HY-13768A, NCI1_NSC609699, ONC7_NSC609699, ONC9_NSC609699, SPC_01505820, Topotecan (Hydrochloride)	Cell Cycle/DNA Damage;	0.18	0.35			1.94444	0	101	0.18	0.35		101	1.94444	101	0.514286	CC1_CPD000466344, MCE_HY-13768A, NCI1_NSC609699, ONC7_NSC609699, ONC9_NSC609699, SPC_01505820, Topotecan (Hydrochloride)
NUCC-0050088	CC1_CPD000466344, MCE_HY-13768A, NCI1_NSC609699, ONC7_NSC609699, ONC9_NSC609699, SPC_01505820, Topotecan (Hydrochloride)	Cell Cycle/DNA Damage;	0.17	0.45			2.64706	0	102	0.17	0.45		102	2.64706	102	0.377778	CC1_CPD000466344, MCE_HY-13768A, NCI1_NSC609699, ONC7_NSC609699, ONC9_NSC609699, SPC_01505820, Topotecan (Hydrochloride)
NUCC-0050026	MCE_HY-B0144, Pitavastatin (Calcium), SPC_01502374	Metabolism/Protease;	4		2.8		0	0.7	103	4	2.8		103	0.7	103	1.42857	MCE_HY-B0144, Pitavastatin (Calcium), SPC_01502374
NUCC-0000301	MCE_HY-12164, MGCD0103, Mocetinostat	Cell Cycle/DNA Damage;	1.6		0.62		0	0.3875	104	1.6	0.62		104	0.3875	104	2.58065	MCE_HY-12164, MGCD0103, Mocetinostat
