# Supplementary material for: Potent Anti-Glioblastoma Effects of Next-Generation MNK Inhibitors
Source: Cancers (Basel). 2026 Jun 27;18(13):2086. doi: 10.3390/cancers18132086 (PMC13360561; doi:10.3390/cancers18132086)
Supplement: Supplementary file 1 [file cancers-18-02086-s001.zip › Supplementary Table S4.xlsx]

## Sheet: Fig. 2C Supersignal
mM	808				1893
10	92.6	88.4	72.6	79.56	102.2	97.7	100.01	101.52
4	78.5	69.4	76.99	48.91	97.2	88	108.3	78.69
1.6	54.1	46.8	46.46	28.55	79.4	74.5	86.05	52.22
0.6	31.3	27.4	22	4.85	57.3	49	33.2	24.57
0.3	0.1	8.6	0	2.6	36.9	26.6	4.64	10.66
0.1	3.6	2.7	1.73	0.54	12.6	10.5	11.33	-0.59

## Sheet: Fig. 2D LN229
mM	808				1893
0	100	100	100	100	100	100	100	100
1	90	94	91	104	93	96	110	96
3	83	91	81	106	86	100	92	97
5	77	80	82	97	47	70	26	50
10	52	61	50	47	3	2	1	7

## Sheet: Fig. 2E U87
mM	808			1893
0	100	100	100	100	100	100
1	95	116	99	98	96	107
3	91	95	89	78	95	98
5	90	88	85	51	79	80
10	74	48	69	0	4	4

## Sheet: Fig. 3C GBM43
mM	808			1893
0	100	100	100	100	100	100
1	98	94	101	103	93	102
3	68	78	91	41	40	73
5	47	64	61	25	0	15
10	41	27	29	16	0	11

## Sheet: Fig. 3D 83Mes
mM	808			1893
0	100	100	100	100	100	100
1	111	96	119	96	95	100
3	112	102	116	23	43	42
5	105	103	123	5	4	7
10	44	53	64	3	3	3

## Sheet: Fig. 4B
VC	NU1893 [5]	NU808 [10]
57.6896	33.5362	41.5296
53.1247	37.0909	38.5314
71.6319	34.4111	35.6469

## Sheet: Fig. 4D LN229
VC	NU1893 [5]	NU808 [10]
0.501	0.03	0.063
0.57	0.097	0.088
0.807	0.007	0.049

## Sheet: Fig. 4F GBM43
VC	NU1893 [5]	NU808 [10]
1.219	0.16	0.237
1.465	0.719	0.589
0.794	0.162	0.254

## Sheet: Fig. 5A comp. screen
	Synonyms	drug+VC compared to drug+808
1	Cucurbitacin IIA, TMOL_T3S1471	2.5
2	Gracillin, TMOL_T3774	2.76191
3	ONC9_NSC778304	1.22727
4	ONC9_NSC778304	1.25758
5	ONC7_NSC768068, ONC9_NSC768068	1.47826
6	ONC7_NSC768068, ONC9_NSC768068	1.41667
7	ONC7_NSC758254, ONC9_NSC758254	0.906977
8	ONC7_NSC758254, ONC9_NSC758254	0.709091
9	ONC7_NSC246131, ONC9_NSC246131	1.35714
10	ONC7_NSC246131, ONC9_NSC246131	1.34483
11	ONC7_NSC765694, ONC9_NSC765694	0.953488
12	ONC7_NSC765694, ONC9_NSC765694	0.9
13	ONC7_NSC754143, ONC9_NSC754143	0.00125
14	ONC7_NSC256439, ONC9_NSC256439	0.108
15	ONC7_NSC256439, ONC9_NSC256439	0.108
16	Avermectin B1, MCE_HY-15311	3.69231
17	Belinostat, MCE_HY-10225, ONC7_NSC758774, ONC9_NSC758774	0.809524
18	Belinostat, MCE_HY-10225, ONC7_NSC758774, ONC9_NSC758774	0.809524
19	MCE_HY-10192, NVP-TAE 684	2.09677
20	MCE_HY-13316, Mitomycin C, ONC7_NSC26980, ONC9_NSC26980, TMOL_T6890	0.121429
21	MCE_HY-13316, Mitomycin C, ONC7_NSC26980, ONC9_NSC26980, TMOL_T6890	0.130769
22	LY3009120, MCE_HY-12558	4.03226
23	Cucurbitacin B, MCE_HY-N0416	7.74193
24	LY2835219, MCE_HY-16297, ONC9_NSC768073	1.28947
25	LY2835219, MCE_HY-16297, ONC9_NSC768073	1.225
26	FRAX486, MCE_HY-15542B	2.13333
27	MCE_HY-10452, MLN9708	1.77419
28	Darapladib, MCE_HY-10521	3.53333
29	Crenolanib, MCE_HY-13223	1.07143
30	BMS-345541, BMS-345541 (free base), MCE_HY-10518, MCE_HY-10519	3.1
31	MCE_HY-10115A, PI-103 (Hydrochloride)	0.722222
32	BAY 80-6946, MCE_HY-15346, ONC9_NSC809693	1.42857
33	BAY 80-6946, MCE_HY-15346, ONC9_NSC809693	1.34615
34	MCE_HY-13902, VE-822	1.72727
35	MCE_HY-10453, MLN2238	2.58065
36	Dioscin, MCE_HY-N0124, TMOL_T6473	5.48387
37	MCE_HY-15898, Y-320	1.93548
38	MCE_HY-11107, PHA-665752	3.46667
39	MCE_HY-15312, WP1066	3.23529
40	MCE_HY-32721, Neratinib, ONC9_NSC757439	0.480519
41	MCE_HY-32721, Neratinib, ONC9_NSC757439	0.480519
42	AZD-9291, AZD-9291 (dimesylate), AZD-9291 (mesylate), MCE_HY-15772, MCE_HY-15772A, MCE_HY-79077, ONC7_NSC779217, ONC9_NSC779217	3.5625
43	AZD-9291, AZD-9291 (dimesylate), AZD-9291 (mesylate), MCE_HY-15772, MCE_HY-15772A, MCE_HY-79077, ONC7_NSC779217, ONC9_NSC779217	3.86667
44	LDK378, LDK378 (dihydrochloride), MCE_HY-15656, MCE_HY-15656A, ONC7_NSC776422, ONC9_NSC776422	1.33333
45	LDK378, LDK378 (dihydrochloride), MCE_HY-15656, MCE_HY-15656A, ONC7_NSC776422, ONC9_NSC776422	1.17647
46	MCE_HY-15925, NBT	6.12903
47	CH5424802, CH5424802 (Hydrochloride), MCE_HY-13011, MCE_HY-13011A, ONC7_NSC764040, ONC9_NSC764040	1.13953
48	CH5424802, CH5424802 (Hydrochloride), MCE_HY-13011, MCE_HY-13011A, ONC7_NSC764040, ONC9_NSC764040	1.19277
49	CHIR-98014, MCE_HY-13076	3.63636
50	BIO, MCE_HY-10580	2.74193
51	MCE_HY-10999, MCE_HY-10999A, ONC7_NSC758246, ONC9_NSC758246, Trametinib, Trametinib (DMSO solvate)	4.47917
52	MCE_HY-10999, MCE_HY-10999A, ONC7_NSC758246, ONC9_NSC758246, Trametinib, Trametinib (DMSO solvate)	3.6
53	MCE_HY-10999, MCE_HY-10999A, ONC7_NSC758246, ONC9_NSC758246, Trametinib, Trametinib (DMSO solvate)	2.02778
54	Chelerythrine Chloride, MCE_HY-12048	1.29412
55	Lomitapide, MCE_HY-14667	1.875
56	MCE_HY-10260, ONC7_NSC760766, ONC9_NSC760766, Vandetanib	1.56522
57	MCE_HY-10260, ONC7_NSC760766, ONC9_NSC760766, Vandetanib	1.52174
58	MCE_HY-12047, ONC7_NSC758487, ONC9_NSC758487, Ponatinib	0.929577
59	MCE_HY-12047, ONC7_NSC758487, ONC9_NSC758487, Ponatinib	0.916667
60	Erlotinib, Erlotinib (Hydrochloride), MCE_HY-12008, MCE_HY-50896, ONC7_NSC718781, ONC9_NSC718781	0.696203
61	Erlotinib, Erlotinib (Hydrochloride), MCE_HY-12008, MCE_HY-50896, ONC7_NSC718781, ONC9_NSC718781	0.746667
62	Crizotinib, Crizotinib (hydrochloride), MCE_HY-50878, MCE_HY-50878A, ONC9_NSC756645	0.884615
63	Crizotinib, Crizotinib (hydrochloride), MCE_HY-50878, MCE_HY-50878A, ONC9_NSC756645	0.884615
64	MCE_HY-10255A, ONC7_NSC750690, ONC9_NSC750690, Sunitinib	0.761905
65	MCE_HY-10255A, ONC7_NSC750690, ONC9_NSC750690, Sunitinib	0.928571
66	Bortezomib, MCE_HY-10227, ONC7_NSC756655, ONC9_NSC756655	1.21739
67	Bortezomib, MCE_HY-10227, ONC7_NSC756655, ONC9_NSC756655	1.16667
68	Afatinib, Afatinib (dimaleate), MCE_HY-10261, MCE_HY-10261A, ONC7_NSC750691, ONC9_NSC750691	0.55
69	Afatinib, Afatinib (dimaleate), MCE_HY-10261, MCE_HY-10261A, ONC7_NSC750691, ONC9_NSC750691	0.785714
70	AZ-5104, MCE_HY-B0793	3.83838
71	MCE_HY-10221, ONC7_NSC701852, ONC9_NSC701852, SAHA, Vorinostat	0.333333
72	MCE_HY-10221, ONC7_NSC701852, ONC9_NSC701852, SAHA, Vorinostat	0.36
73	MCE_HY-10224, ONC7_NSC761190, ONC9_NSC761190, Panobinostat	1.4
74	MCE_HY-10224, ONC7_NSC761190, ONC9_NSC761190, Panobinostat	1
75	MCE_HY-13962, SGI-1027	4.83871
76	Homoharringtonine, MCE_HY-14944, NCI1_NSC141633, ONC7_NSC758253, ONC9_NSC758253, TMOL_T3380	1.05
77	Homoharringtonine, MCE_HY-14944, NCI1_NSC141633, ONC7_NSC758253, ONC9_NSC758253, TMOL_T3380	0.88
78	MCE_HY-13502A, Mitoxantrone (dihydrochloride), NCI1_NSC301739, ONC7_NSC279836, ONC9_NSC279836, SPC_01503278	0.2375
79	MCE_HY-13502A, Mitoxantrone (dihydrochloride), NCI1_NSC301739, ONC7_NSC279836, ONC9_NSC279836, SPC_01503278	0.228
80	NCI1_NSC82151, ONC7_NSC82151, ONC9_NSC82151	0.175
81	NCI1_NSC82151, ONC7_NSC82151, ONC9_NSC82151	0.161905
82	NCI1_NSC122819, ONC7_NSC122819, ONC9_NSC122819	0.284615
83	MCE_HY-13555, NCI1_NSC26326, ¦Â-Lapachone	3.04348
84	NCI1_NSC307241, ONC7_NSC123127, ONC7_NSC256942, ONC9_NSC123127	0.254054
85	NCI1_NSC307241, ONC7_NSC123127, ONC7_NSC256942, ONC9_NSC123127	0.247368
86	NCI1_NSC24559, ONC7_NSC24559, ONC9_NSC24559	0.92
87	NCI1_NSC24559, ONC7_NSC24559, ONC9_NSC24559	1
88	NCI1_NSC146397, Nitidine chloride, TMOL_T5S0761	1.53846
89	6-Mercaptopurine, MCE_HY-13677, NCI1_NSC755, ONC7_NSC755, ONC9_NSC755, SPC_01500387	0.785714
90	NCI1_NSC9706, ONC7_NSC9706, ONC9_NSC9706	0.6
91	NCI1_NSC9706, ONC7_NSC9706, ONC9_NSC9706	0.611111
92	8-Hydroxyquinoline, MCE_HY-B1005, NCI1_NSC285166, NCI1_NSC3907, SPC_01500456	2.35
93	CC1_CPD000466308, Epirubicin (hydrochloride), MCE_HY-13624A, ONC9_NSC256942, SPC_01505708	0.283871
94	CC1_CPD000466308, Epirubicin (hydrochloride), MCE_HY-13624A, ONC9_NSC256942, SPC_01505708	0.278125
95	CC1_CPD000449324, MCE_HY-14519, Methotrexate, NCI1_NSC740, ONC7_NSC740, ONC9_NSC740	0.35
96	CC1_CPD000449324, MCE_HY-14519, Methotrexate, NCI1_NSC740, ONC7_NSC740, ONC9_NSC740	0.35
97	6-Thioguanine, MCE_HY-13765, ONC7_NSC752, ONC9_NSC752, SPC_01500573, SPC_01504530	1.16667
98	6-Thioguanine, MCE_HY-13765, ONC7_NSC752, ONC9_NSC752, SPC_01500573, SPC_01504530	1.12903
99	ONC7_NSC755384, ONC9_NSC755384, SPC_01502390	10.5
100	ONC7_NSC755384, ONC9_NSC755384, SPC_01502390	1.5
101	CC1_CPD000466344, MCE_HY-13768A, NCI1_NSC609699, ONC7_NSC609699, ONC9_NSC609699, SPC_01505820, Topotecan (Hydrochloride)	0.514286
102	CC1_CPD000466344, MCE_HY-13768A, NCI1_NSC609699, ONC7_NSC609699, ONC9_NSC609699, SPC_01505820, Topotecan (Hydrochloride)	0.377778
103	MCE_HY-B0144, Pitavastatin (Calcium), SPC_01502374	1.42857
104	MCE_HY-12164, MGCD0103, Mocetinostat	2.58065

## Sheet: Fig. 5B LN229
mM 808	mM SGI	808				SGI				808+SGI
0	0	100	100	100	100	100	100	100	100	100	100	100	100
1	0.1	102	91	91	94	95	99	94	92	93	99	82	70
3	0.3	90	89	84	92	99	107	94	91	81	89	75	69
5	0.5	77	86	72	86	74	84	79	74	2	35	49	28
10	1	32	63	54	62	1	3	12	4	1	2	1	0

[truncated: 8 more sheets: Fig. 5C U87, Fig. 5D GBM43, Fig. 5E 83Mes, Fig. 5H LN229, Fig. 5J LN229, Fig. 6A GBM43, Fig. 6B 83Mes, Fig. 7C 83Mes]
